# Supplementary material for: Quantitative Proteomics Reveals Molecular Network Driving Stromal Cell Differentiation: Implications for Corneal Wound Healing
Source: Int J Mol Sci. 2022 Feb 25;23(5):2572. doi: 10.3390/ijms23052572 (PMC8910342; doi:10.3390/ijms23052572)
Supplement: Supplementary file 1 [file ijms-23-02572-s001.zip › Supplementary Table S1..xlsx]

## Sheet: Sheet1
Supplementary Table S1. List of Proteins identified in corneal stromal cell differentiation (n = 4)				Biological replicate 1								Biological replicate 2								Biological replicate 3								Biological replicate 4
N	Uniprot Acc	Uniprot ID	Name	Unused Score	Total Score	%Protein Cov	Peptides(95%)	Human Corneal Fibroblast (HCF)	PVal (HCF)	Corneal Myofibroblast (MYO)	PVal (MYO)	Unused Score	Total Score	%Protein Cov	Peptides(95%)	Human Corneal Fibroblast (HCF)	PVal (HCF)	Corneal Myofibroblast (MYO)	PVal (MYO)	Unused Score	Total Score	%Protein Cov	Peptides(95%)	Human Corneal Fibroblast (HCF)	PVal (HCF)	Corneal Myofibroblast (MYO)	PVal (MYO)	Unused Score	Total Score	%Protein Cov	Peptides(95%)	Human Corneal Fibroblast (HCF)	PVal (HCF)	Corneal Myofibroblast (MYO)	PVal (MYO)
1	P61604	CH10_HUMAN	10 kDa heat shock protein, mitochondrial	24.04	24.05	100	20	1.61077	0.0501329	1.3248	0.0452342	9.81	9.89	55.88	6	1.46083	0.285494	1.39801	0.21672	4.5	4.53	47.06	3	0.985349	0.940726	0.924562	0.775792	11.8	11.8	53.92	8	1.53435	0.0641857	1.12679	0.466408
2	P62258	1433E_HUMAN	14-3-3 protein epsilon	10.83	15.04	79.61	12	2.09024	0.00193286	1.43539	0.0753581	8.75	8.8	41.18	8	0.875861	0.624206	1.11657	0.453553	16.81	16.83	40.39	11	0.671968	0.0176986	0.893868	0.452684	5.5	9.25	52.55	5	1.3553	0.366808	1.22078	0.512227
3	P63104	1433Z_HUMAN	14-3-3 protein zeta/delta	18.02	18.03	90.61	13	1.79106	0.0100589	1.15484	0.358867	6.46	8.64	29.39	10	1.20938	0.751619	0.999676	0.999482	12.14	16.17	39.59	17	0.921305	0.670116	0.954389	0.898663	14.4	14.4	65.71	11	1.20297	0.421701	1.49668	0.0555114
4	Q16698	DECR_HUMAN	2,4-dienoyl-CoA reductase, mitochondrial	17.51	17.65	86.57	10	0.998529	0.992677	0.773009	0.139174	3.72	3.85	14.03	2	1.38648	0.280809	1.89064	0.579471	4.27	4.3	20	2	0.555926	0.106187	0.631116	0.28485	2.37	2.37	32.24	1	1.05936	0.874242	0.900567	0.516915
5	P62191	PRS4_HUMAN	26S protease regulatory subunit 4	10.24	10.26	85.23	7	1.23225	0.375067	1.13868	0.310311	8.22	8.33	26.59	4	1.06353	0.762984	0.829196	0.343018	18.04	18.04	34.55	11	1.16248	0.124247	1.13698	0.475763	4.22	4.22	35.23	2	0.889179	0.299685	0.964162	0.726153
6	P17980	PRS6A_HUMAN	26S protease regulatory subunit 6A	18.49	18.6	88.38	12	1.19543	0.0664749	1.08268	0.600881	14.59	14.6	30.75	7	1.09016	0.633501	0.891768	0.684745	21.08	21.14	48.29	14	1.18655	0.130889	1.04794	0.787996	10.89	10.89	54.9	7	0.917305	0.642051	1.12804	0.352661
7	Q13200	PSMD2_HUMAN	26S proteasome non-ATPase regulatory subunit 2	3.77	4.04	70.93	4	1.13359	0.615703	1.18093	0.477932	9.13	9.23	15.86	5	0.979132	0.785722	0.783535	0.14814	15.79	15.85	18.17	8	1.17322	0.285837	1.33275	0.139875	6.26	6.26	23.79	4	1.5366	0.0267317	1.57357	0.0500944
8	O43242	PSMD3_HUMAN	26S proteasome non-ATPase regulatory subunit 3	4.02	4.03	81.65	2	0.948327	0.902014	0.823379	0.271626	6.25	6.27	17.04	5	0.919546	0.572458	1.15101	0.410083	9.37	9.45	21.16	5	1.06708	0.595219	1.18699	0.377908	3.28	3.28	20.6	2	1.21471	0.71881	1.3399	0.672519
9	P42765	THIM_HUMAN	3-ketoacyl-CoA thiolase, mitochondrial	36.69	36.81	94.96	29	1.29797	0.00181642	0.95753	0.482108	7.07	7.14	24.18	6	1.04617	0.808579	0.898322	0.589356	12.6	12.62	41.56	7	0.695088	0.0536232	0.621666	0.100294	15.19	15.19	65.99	8	1.20599	0.0172787	1.13172	0.128066
10	P62277	RS13_HUMAN	40S ribosomal protein S13	13.98	14.03	92.05	11	1.62989	0.00873822	2.0432	0.00268136	6.01	6.01	25.83	5	1.44807	0.609079	1.27032	0.839796	6.7	6.83	27.15	5	1.14448	0.694976	1.17687	0.416107	4.94	4.94	37.75	2	1.10183	0.720109	1.21574	0.686713
11	P62263	RS14_HUMAN	40S ribosomal protein S14	12.09	12.1	64.9	10	1.45629	0.0169654	1.73433	0.013297	8.17	8.19	32.45	5	0.558273	0.224473	0.843648	0.18824	10	10	33.77	5	1.25217	0.261636	1.20588	0.541566	7.33	7.33	46.36	4	1.10196	0.425939	0.996689	0.976286
12	P62249	RS16_HUMAN	40S ribosomal protein S16	19.07	19.33	100	14	1.80087	0.0456732	2.12356	0.0263753	2.02	2.03	35.62	1	1.03705	0.884366	1.03626	0.951693	7.07	7.21	30.14	4	0.902004	0.82965	1.42661	0.173258	6.21	6.21	45.21	3	1.0875	0.569161	1.32103	0.573244
13	P62249	RS19_HUMAN	40S ribosomal protein S16	19.07	19.33	100	14	1.80087	0.0456732	2.12356	0.0263753	2.08	2.09	27.59	2	1.00568	0.996954	1.05313	0.975165	7.07	7.21	30.14	4	0.902004	0.82965	1.42661	0.173258	6.21	6.21	45.21	3	1.0875	0.569161	1.32103	0.573244
14	P15880	RS2_HUMAN	40S ribosomal protein S2	20.69	20.76	96.59	12	1.40181	0.0190497	1.57402	0.00697527	5.33	5.51	23.55	4	0.96535	0.85928	0.918036	0.810678	15.78	15.89	37.54	11	1.05529	0.811606	1.08156	0.633265	10.96	10.96	63.48	6	1.30466	0.0636228	1.41247	0.0881954
15	P61247	RS3A_HUMAN	40S ribosomal protein S3a	29.83	30.07	91.67	27	1.36187	0.131389	1.58087	0.00691936	6.1	6.11	24.24	5	1.00271	0.998059	2.04012	0.478313	12	12	32.58	13	1.34681	0.0596496	1.05583	0.798482	5.2	5.2	45.83	4	1.06136	0.78711	1.38827	0.245954
16	P62701	RS4X_HUMAN	40S ribosomal protein S4, X isoform	16.48	16.57	98.86	14	1.68524	0.0932475	1.9988	0.0483226	2.09	2.11	22.05	2	0.512575	0.453361	0.751658	0.849855	9.42	9.5	29.66	7	1.22637	0.515359	1.34137	0.603157	5.12	5.12	27.38	3	0.978561	0.937765	0.977779	0.976971
17	P62753	RS6_HUMAN	40S ribosomal protein S6	15	16.26	88.35	12	1.44343	0.00388309	1.7589	5.17e-05	4.19	4.21	14.46	2	0.768657	0.543299	0.934259	0.854965	6	6	12.85	4	1.19322	0.33651	1.24673	0.12757	8.11	8.11	50.6	4	1.33795	0.00377464	1.46966	0.104427
18	P62081	RS7_HUMAN	40S ribosomal protein S7	20.27	20.32	95.88	16	1.41218	0.152829	1.97302	0.00147626	9.32	9.36	39.18	10	1.22429	0.0757172	1.2296	0.339677	14	14	51.03	14	1.05585	0.725342	1.43419	0.00294315	8.42	8.42	46.91	5	1.2684	0.160983	1.46564	0.238697
19	P62241	RS8_HUMAN	40S ribosomal protein S8	18.32	18.33	85.58	10	1.53068	0.0342813	1.92487	0.00076228	4	4	11.54	4	0.999872	0.99978	1.10962	0.860744	8.56	8.6	27.88	9	1.2815	0.524503	1.29071	0.297995	5.44	5.44	31.73	5	1.31859	0.32594	1.70345	0.173539
20	P08865	RSSA_HUMAN	40S ribosomal protein SA	24.01	24.01	75.93	27	1.25501	0.0640148	1.44945	0.0469661	10.72	10.76	39.32	10	1.56377	0.508688	1.71429	0.416214	18.08	18.09	48.81	20	1.12709	0.722444	1.34342	0.397365	13.98	13.98	60.68	12	1.53356	0.0419084	1.60199	0.0252785
21	P08195	4F2_HUMAN	4F2 cell-surface antigen heavy chain	31.92	31.95	68.25	21	1.71638	3.81e-05	1.96914	1.06e-07	8.46	8.58	24.13	8	1.4523	0.174731	1.17544	0.333461	13.91	13.99	25.24	10	1.34009	0.323066	1.18389	0.512102	5.82	5.82	13.97	3	0.615539	0.0938626	0.858842	0.468563
22	P21589	5NTD_HUMAN	5'-nucleotidase	52.26	52.27	84.67	56	1.05846	0.470624	1.30821	0.000507539	22.66	22.69	39.2	18	1.13397	0.538068	0.702154	0.124336	25.16	25.21	46.86	17	0.812112	0.160538	0.910346	0.334316	5.49	5.49	44.08	6	0.903395	0.647787	0.789308	0.227261
23	P10809	CH60_HUMAN	60 kDa heat shock protein, mitochondrial	93.61	93.72	98.08	115	1.79894	7.77e-10	1.52142	3.27e-11	38.76	38.79	56.54	28	0.94862	0.753315	0.975377	0.911411	54.79	54.81	67.89	49	1.03415	0.591846	0.961417	0.712619	48.64	48.64	72.77	31	1.07739	0.411266	1.01076	0.91773
24	P27635	RL10_HUMAN	60S ribosomal protein L10	19.4	19.5	100	13	1.49279	0.0157992	1.55472	0.00104132	7.47	7.54	20.09	6	1.22985	0.248936	1.51992	0.283424	10.07	10.07	29.44	12	1.07264	0.57049	1.31881	0.153524	8.87	8.87	38.32	4	1.17092	0.489391	1.24201	0.485033
25	P62906	RL10A_HUMAN	60S ribosomal protein L10a	14.45	14.47	82.95	13	1.48729	0.00127645	1.46814	0.00735389	6.99	7.06	26.27	6	1.55435	0.054384	1.39891	0.384782	14	14	33.64	9	1.33293	0.00335101	1.31801	0.0599301	9.11	9.11	45.16	5	1.25643	0.157713	1.46332	0.0539843
26	P30050	RL12_HUMAN	60S ribosomal protein L12	19.62	19.68	94.55	21	1.28992	0.067785	1.32034	0.0715782	8.43	8.46	44.24	7	0.911234	0.844348	0.926009	0.721629	10	10	49.09	10	1.09398	0.53121	1.19249	0.293644	12	12	67.88	6	1.21025	0.251602	1.31984	0.1922
27	P62750	RL23A_HUMAN	60S ribosomal protein L23a	15.46	15.52	91.67	12	1.24593	0.415992	1.41577	0.101316	8.44	8.46	30.77	6	1.17347	0.114141	1.1425	0.161884	10	10	36.54	7	1.32778	0.0474028	1.45454	0.0149502	7.6	7.6	73.08	5	1.73175	0.0990319	1.93768	0.100446
28	P61353	RL27_HUMAN	60S ribosomal protein L27	12.41	12.99	92.65	7	1.69907	0.000396005	1.84589	0.0175484	4.24	4.26	17.65	3	2.10966	0.0917537	2.91281	0.0642829	4.62	4.64	32.35	3	0.861908	0.674327	0.836761	0.732208	2.08	2.08	42.65	2	1.31906	0.258302	1.54695	0.26827
29	P46776	RL27A_HUMAN	60S ribosomal protein L27a	4.16	4.18	83.11	5	2.16816	0.224369	2.02797	0.168695	4	4	23.65	3	1.31562	0.233641	2.39322	0.173633	4.02	4.02	30.41	4	1.50016	0.157692	1.51844	0.154317	5.07	5.07	41.22	3	1.16541	0.637582	1.67536	0.228722
30	P39023	RL3_HUMAN	60S ribosomal protein L3	31.81	31.85	91.07	24	1.20452	0.201105	1.12233	0.293753	13.05	13.08	25.06	12	1.13823	0.61757	1.16882	0.460182	16.16	16.17	28.04	19	0.99227	0.958187	1.14894	0.691453	9.58	9.58	40.2	6	1.17748	0.346647	1.32189	0.199503
31	P36578	RL4_HUMAN	60S ribosomal protein L4	46.55	46.82	88.76	44	1.73154	0.00166872	1.63456	0.00108486	15.09	15.14	33.72	14	1.41884	0.0224878	1.21915	0.081676	25.37	25.39	37.94	19	1.2459	0.178858	1.16416	0.490711	23.31	23.31	51.52	13	1.18331	0.348585	1.78417	0.0210103
32	P46777	RL5_HUMAN	60S ribosomal protein L5	22.03	22.04	88.55	19	1.25565	0.0890001	1.27593	0.0303411	6.02	6.03	30.98	3	0.641306	0.430016	0.905804	0.870401	14	14	24.58	7	0.930941	0.792997	1.43189	0.153127	11.77	11.77	32.66	8	1.41453	0.0727299	1.73465	0.048709
33	P62424	RL7A_HUMAN	60S ribosomal protein L7a	20.01	20.03	80.83	18	1.7053	0.0142383	2.03369	0.00541353	6.02	6.02	18.8	4	1.27324	0.371242	1.77019	0.0681186	10.03	10.03	25.94	7	0.859599	0.642169	1.10913	0.471716	4.16	4.16	26.32	2	1.09521	0.901284	1.54693	0.647442
34	P32969	RL9_HUMAN	60S ribosomal protein L9	14	14.01	84.38	13	1.47278	0.0459997	1.55937	0.00932983	5.11	5.17	17.71	3	0.987364	0.932906	1.20703	0.317441	10	10	23.44	5	1.07566	0.777983	1.38317	0.123212	4.03	4.03	31.77	2	1.55427	0.0998452	2.1061	0.094213
35	P24752	THIL_HUMAN	Acetyl-CoA acetyltransferase, mitochondrial	29.18	29.36	92.04	21	1.28527	0.086912	0.897768	0.585368	5.28	5.34	16.86	3	1.03012	0.815253	1.21443	0.616412	11.12	11.25	37	7	0.90175	0.567948	0.778074	0.575613	5.59	5.59	26.7	5	0.909159	0.541804	0.738228	0.297049
36	Q99798	ACON_HUMAN	Aconitate hydratase, mitochondrial	32.04	32.07	78.72	26	1.19272	0.0770976	1.02042	0.802322	10.16	10.18	15	7	1.07475	0.849992	0.904056	0.749351	13.5	13.55	28.72	11	0.663098	0.183739	0.92543	0.616456	7.7	7.7	26.67	6	0.932678	0.691371	0.69789	0.0298357
37	O15143	ARC1B_HUMAN	Actin-related protein 2/3 complex subunit 1B	4.92	5.05	60.48	4	0.553147	0.427003	0.714085	0.0692665	3.58	3.77	15.59	4	1.6072	0.539865	0.919796	0.554306	4	4	9.677	4	1.17893	0.705902	1.34201	0.467222	4	4	32.53	3	1.2502	0.314989	1.36821	0.294394
38	P61158	ARP3_HUMAN	Actin-related protein 3	21.14	21.18	74.16	10	1.10338	0.374634	0.997383	0.974169	16.08	16.16	34.69	10	1.11956	0.637249	0.849943	0.418453	25.9	25.93	49.28	13	1.10444	0.43535	0.929212	0.56318	13.26	13.26	53.11	8	0.960026	0.72608	1.05311	0.719739
39	P54819	KAD2_HUMAN	Adenylate kinase 2, mitochondrial	14.05	14.06	81.59	8	1.00778	0.9624	1.00846	0.960978	6	6	25.94	3	0.840074	0.330092	0.682687	0.237009	12.02	12.07	47.7	7	0.788976	0.445359	0.660864	0.23275	10.41	10.41	51.05	6	1.38151	0.137375	1.3913	0.303906
40	Q01518	CAP1_HUMAN	Adenylyl cyclase-associated protein 1	12.34	12.38	80	7	1.60604	0.0750951	1.28014	0.168723	13.25	13.32	32.42	11	2.32825	0.218426	1.7563	0.429193	16.63	16.69	37.68	20	1.08748	0.558331	1.04008	0.900432	11.76	11.76	32.84	8	0.762081	0.286934	0.924235	0.767576
41	O43707	ACTN4_HUMAN	Alpha-actinin-4	61.22	102.47	95.72	105	1.59442	4.49e-08	1.82583	2.28e-10	36.03	47.89	48.96	36	1.959	0.000108146	1.40947	0.00464193	44	69.82	54.88	73	1.11883	0.23113	1.09104	0.281761	32.9	55.25	63.23	38	0.943715	0.587226	1.05517	0.554993
42	P06733	ENOA_HUMAN	Alpha-enolase	48.46	48.53	98.85	50	1.33819	0.00547612	0.868715	0.13992	57.59	57.66	69.82	61	0.897145	0.617725	1.27808	0.0836705	57.08	57.1	78.8	95	0.906195	0.250646	0.751816	0.0379335	50.16	50.16	84.33	48	1.44591	0.00250878	1.13363	0.262443
43	P04083	ANXA1_HUMAN	Annexin A1	30.01	31.49	95.38	29	1.10935	0.370945	0.749047	0.0190535	26.1	26.11	57.23	24	0.867109	0.451835	1.26687	0.00660919	30.01	30.01	55.78	20	0.913773	0.251882	0.840691	0.254376	42.3	42.3	68.5	32	1.32693	0.00234897	1.24795	0.0347793
44	P50995	ANX11_HUMAN	Annexin A11	16.52	20.01	65.15	13	0.877218	0.196657	0.750713	0.0306183	5.78	6.08	15.45	4	0.898336	0.674303	0.70618	0.0740477	11.45	13.54	19.8	7	0.797115	0.285766	0.606869	0.0504854	3.65	5.92	27.72	4	1.08216	0.547508	0.928419	0.712621
45	P07355	ANXA2_HUMAN	Annexin A2	84.62	86.3	95.87	151	1.16132	0.110911	0.969322	0.695136	62.32	62.42	64.01	58	1.18448	0.534487	1.17237	0.520119	49.11	49.15	66.37	49	0.952802	0.471641	1.00921	0.93172	49.11	49.11	69.62	33	1.76528	1.05766e-05	1.47889	0.000332795
46	P08758	ANXA5_HUMAN	Annexin A5	34.01	35.94	96.88	22	1.16222	0.332896	0.75921	0.0184469	22.22	22.24	47.81	16	1.0237	0.903054	1.44746	0.188436	26.16	26.16	56.25	23	0.788582	0.20753	0.630916	0.119403	39.08	39.08	78.13	21	1.39084	0.0377162	1.30704	0.122362
47	P08133	ANXA6_HUMAN	Annexin A6	99.04	99.06	95.99	118	1.33597	0.000218837	1.31758	2.57e-05	31.8	31.81	38.04	23	1.05076	0.794163	0.986982	0.958327	42.21	42.22	59.29	35	0.949676	0.574178	0.93945	0.768967	25.33	25.33	56.17	13	1.18183	0.0285541	1.12102	0.0886779
48	O95782	AP2A1_HUMAN	AP-2 complex subunit alpha-1	30.96	31	79.63	21	1.53283	0.00528792	1.24762	0.0538942	5.64	5.72	7.881	5	0.838335	0.418541	0.942584	0.848808	15.97	16.04	16.68	8	0.896362	0.64366	0.921368	0.615358	6.03	6.03	13.1	3	0.56783	0.196579	0.793074	0.498649
49	P63010	AP2B1_HUMAN	AP-2 complex subunit beta	22.87	22.96	67.66	16	1.3348	0.0783001	1.10873	0.608596	6.25	6.28	7.044	4	0.440891	0.374477	0.583277	0.219629	16.19	16.23	22.41	11	0.792499	0.113908	0.97721	0.904912	2.05	2.05	17.4	1	0.884661	0.604845	0.952657	0.731634
50	O43776	SYNC_HUMAN	Asparagine--tRNA ligase, cytoplasmic	4.01	4.02	66.61	2	1.82961	0.338291	1.33945	0.242176	3.59	3.8	8.577	2	0.730575	0.337086	0.792018	0.396996	19.05	19.08	26.09	11	1.08529	0.519792	0.946484	0.654113	4	4	27.19	2	1.30175	0.247091	1.48845	0.170161
51	P00505	AATM_HUMAN	Aspartate aminotransferase, mitochondrial	20.38	20.4	86.28	23	1.37548	0.00917359	1.09771	0.17609	5.82	5.96	16.98	4	1.56144	0.161781	0.939974	0.702934	14.13	14.14	48.6	13	0.901305	0.757304	0.88579	0.204455	7.55	7.55	41.4	6	1.05815	0.674101	1.16012	0.598199
52	Q12797	ASPH_HUMAN	Aspartyl/asparaginyl beta-hydroxylase	71.75	71.76	72.3	52	0.873972	0.183266	0.738099	0.000472616	10.03	10.03	12.27	7	1.03144	0.908242	1.28363	0.218749	10.64	10.78	18.34	5	0.726848	0.268129	0.727033	0.518575	7	7	22.16	4	0.652655	0.120668	0.692385	0.217632
53	P25705	ATPA_HUMAN	ATP synthase subunit alpha, mitochondrial	61.89	61.9	85.35	66	1.25402	0.170254	1.29272	0.13169	23.7	23.72	37.79	17	1.17165	0.464355	1.1431	0.186653	27.2	27.22	47.02	18	0.822877	0.124233	0.788131	0.405482	25.18	25.18	52.98	16	1.04678	0.600254	0.957027	0.647577
54	P06576	ATPB_HUMAN	ATP synthase subunit beta, mitochondrial	57.17	57.18	97.73	94	1.06169	0.582311	0.953286	0.68331	31.36	31.37	56.52	28	1.35695	0.0773009	1.03531	0.803366	46	46	71.08	46	0.909282	0.283546	0.762452	0.0260951	33.13	33.13	80.34	28	1.0044	0.964399	0.69837	0.00290106
55	O75947	ATP5H_HUMAN	ATP synthase subunit d, mitochondrial	14.26	14.31	96.27	12	1.1483	0.246223	1.02991	0.752524	4.47	4.54	42.86	3	0.788716	0.586854	0.425871	0.0742001	8.05	8.1	52.8	4	0.814084	0.53201	0.875987	0.713691	4	4	48.45	2	0.690829	0.583006	0.544559	0.102783
56	P53396	ACLY_HUMAN	ATP-citrate synthase	6.97	7.05	63.03	4	1.60813	0.210459	1.35233	0.39614	23.71	23.73	21.07	13	0.988949	0.91342	1.00305	0.981508	26.77	26.8	25.07	17	1.19177	0.342126	1.31269	0.282391	16.41	16.41	24.07	9	0.961563	0.855677	1.17062	0.273466
57	Q08211	DHX9_HUMAN	ATP-dependent RNA helicase A	39.85	39.88	73.7	28	1.14493	0.1498	1.1404	0.0598926	11.55	11.59	13.15	8	0.783932	0.157891	0.757578	0.0186539	37.46	37.46	28.58	24	1.03853	0.801679	1.07721	0.472843	8.95	8.95	23.86	6	0.940548	0.903798	1.17235	0.350592
58	Q92499	DDX1_HUMAN	ATP-dependent RNA helicase DDX1	30.42	30.44	86.22	20	1.30886	0.0428911	1.31427	0.0241259	7.64	7.71	20.14	5	0.944015	0.705306	0.790527	0.203384	20.24	20.28	33.11	12	0.939324	0.523481	0.944634	0.461219	4.98	4.98	25	3	0.920362	0.574023	0.889934	0.697951
59	O75531	BAF_HUMAN	Barrier-to-autointegration factor	8.08	8.09	100	4	1.50758	0.122043	1.16296	0.218656	3.83	3.96	40.45	2	1.02943	0.832889	0.679695	0.357799	8.3	8.31	51.69	4	0.815551	0.301912	0.582155	0.125041	5.91	5.91	78.65	4	1.2069	0.255655	1.1521	0.57748
60	P98160	PGBM_HUMAN	Basement membrane-specific heparan sulfate proteoglycan core protein	83.93	84.04	52.97	52	0.964652	0.539951	0.964406	0.395264	4.84	4.9	2.801	4	1.51281	0.258937	1.23095	0.766487	24.73	25	11.11	13	0.800615	0.439676	0.631269	0.128937	7.1	7.1	9.633	5	0.855501	0.376792	0.787682	0.188946
61	P07814	SYEP_HUMAN	Bifunctional glutamate/proline--tRNA ligase	18.8	18.99	74.8	10	1.37254	0.0856718	1.42659	0.0131661	13.02	13.12	12.63	7	1.25175	0.16943	1.31474	0.11055	40.3	40.3	25.4	24	1.20588	0.239061	1.18375	0.120939	17.07	17.07	30.03	11	0.977994	0.914515	0.746776	0.209904
62	P80723	BASP1_HUMAN	Brain acid soluble protein 1	10.41	10.43	99.12	12	0.713224	0.060734	0.6041	0.0141153	6	6	35.68	4	0.791669	0.103988	0.695016	0.0468804	6	6	41.85	5	0.712316	0.180589	0.753443	0.0972616	6	6	35.68	5	1.34202	0.0688238	0.868503	0.336839
63	Q05682	CALD1_HUMAN	Caldesmon	39.71	39.76	97.1	33	0.959855	0.542369	1.42052	2.01e-06	36.34	36.41	27.74	31	1.65085	0.000290912	1.04657	0.653672	36.13	36.14	24.72	34	1.07498	0.550342	1.30637	0.236002	29.1	29.1	43.38	17	1.03528	0.632958	1.54216	0.000126356
64	P17655	CAN2_HUMAN	Calpain-2 catalytic subunit	4.05	4.07	58.71	3	0.888823	0.788937	0.736826	0.112933	12.91	12.94	19.29	7	0.789462	0.140409	1.02746	0.88503	17.29	17.35	23.43	10	0.85323	0.0668767	0.703578	0.1208	3.88	3.88	25.71	5	0.859819	0.270055	0.635274	0.204811
65	Q99439	CNN2_HUMAN	Calponin-2	16.18	16.19	73.79	12	0.952727	0.689608	0.82932	0.146343	15.53	15.7	40.45	9	1.30937	0.349906	1.25667	0.411411	14	16	35.92	10	1.0018	0.98863	0.906667	0.663286	9.46	9.46	36.25	5	1.26535	0.363276	1.40103	0.13791
66	Q15417	CNN3_HUMAN	Calponin-3	12.37	14.54	70.52	8	0.878788	0.236293	0.853166	0.0827985	9.92	12	40.12	9	1.27623	0.517629	1.55332	0.198894	18	18	44.68	20	0.877489	0.151474	0.708655	0.100489	6.38	6.86	46.5	4	1.7831	0.0283748	1.31722	0.475506
67	P27797	CALR_HUMAN	Calreticulin	70.71	70.71	91.13	108	1.658	0.00120326	1.2861	0.00362815	37.01	37.04	64.03	35	1.33535	0.108598	0.925776	0.550946	43.61	43.63	70.98	53	0.838177	0.0285007	0.865538	0.176793	38.95	38.95	84.89	45	1.11748	0.0753543	1.0295	0.653362
68	O43852	CALU_HUMAN	Calumenin	28.02	28.02	85.08	32	1.5035	0.00180865	1.16752	0.0918252	20.38	20.39	55.24	30	1.5431	0.0249589	0.962827	0.819878	26.62	26.65	55.87	39	0.941973	0.563394	1.10605	0.324673	21.11	21.11	58.1	14	1.41827	0.191244	1.20848	0.564492
69	Q14444	CAPR1_HUMAN	Caprin-1	17.25	17.38	48.1	19	1.573	0.0195684	1.69497	0.0346303	4.05	4.06	9.027	2	2.26666	0.243377	1.77327	0.350662	12.05	12.06	17.91	8	1.68637	0.484982	1.74429	0.418927	7.57	7.57	26.66	7	1.31158	0.396779	1.31925	0.338972
70	P16152	CBR1_HUMAN	Carbonyl reductase [NADPH] 1	12.96	13.06	96.75	8	1.25094	0.265387	1.04713	0.784638	8.53	8.68	42.96	7	0.909368	0.804213	0.833175	0.755112	20.01	20.01	62.82	12	1.01062	0.957439	0.760413	0.157136	2.22	2.22	50.54	3	1.6203	0.336365	1.29279	0.628231
71	O75718	CRTAP_HUMAN	Cartilage-associated protein	20.03	20.04	82.29	12	1.3692	0.0702059	1.05226	0.761939	6.17	6.19	15.96	3	1.6861	0.308688	1.60769	0.59488	10.16	10.17	20.7	5	0.997721	0.99704	0.921898	0.92209	4.51	4.51	22.94	3	0.95846	0.912727	1.2695	0.638521
72	P07858	CATB_HUMAN	Cathepsin B	20.95	20.99	70.21	16	0.87049	0.348084	0.661618	0.0675008	11.04	11.09	23.89	8	0.714613	0.100642	0.733344	0.214012	17.78	17.85	49.85	19	0.421965	0.0187836	0.419616	0.00292691	16.71	16.71	37.17	9	0.817218	0.330054	0.837014	0.411764
73	P07339	CATD_HUMAN	Cathepsin D	20.39	20.41	65.05	20	0.967734	0.872752	0.744605	0.140672	4.03	4.03	14.56	3	1.63997	0.162834	1.2518	0.515438	14.03	14.03	31.07	13	0.458763	0.0226123	0.450258	0.0432871	9.94	9.94	39.56	5	0.641484	0.0352383	0.588253	0.0333642
74	Q13740	CD166_HUMAN	CD166 antigen	33.78	33.81	83.88	23	1.40601	0.000645361	1.8232	6.49e-05	8.1	8.11	16.81	4	1.47521	0.526157	0.887473	0.835044	15.16	15.25	28.47	8	1.18783	0.460636	1.01553	0.948295	6.23	6.23	24.01	3	1.29999	0.598564	1.53295	0.339851
75	O00299	CLIC1_HUMAN	Chloride intracellular channel protein 1	4.16	4.18	86.72	4	1.03676	0.901229	0.968499	0.802936	2.84	2.95	14.94	2	2.15752	0.0834025	1.57119	0.359953	10.06	10.06	32.78	7	0.983207	0.913791	0.603151	0.058955	8.19	8.19	52.7	6	1.33191	0.304965	1.2738	0.498402
76	Q9Y696	CLIC4_HUMAN	Chloride intracellular channel protein 4	4.45	4.48	87.35	4	1.37449	0.245177	0.981598	0.845902	8.38	8.41	54.55	7	1.03259	0.904161	1.03512	0.856693	14.93	14.96	53.75	13	0.934481	0.608914	1.04284	0.528313	6.05	6.05	51.78	4	1.2274	0.590039	1.04064	0.858295
77	P53621	COPA_HUMAN	Coatomer subunit alpha	28.88	28.94	81.29	20	1.31932	0.0390954	1.35803	0.0182646	13.15	13.22	17.48	14	0.774381	0.339645	1.05177	0.772048	32.87	32.88	27.7	21	1.0694	0.572056	1.03971	0.702509	6.98	6.98	21.24	3	1.05278	0.792204	1.27811	0.305866
78	P48444	COPD_HUMAN	Coatomer subunit delta	4.34	4.42	66.14	3	1.67864	0.0277786	1.84254	0.00375106	4.63	4.66	15.07	3	1.02512	0.915096	1.06294	0.811198	17.55	17.63	33.46	9	1.07256	0.618046	1.13592	0.591564	4.11	4.19	30.33	3	0.845557	0.173866	1.24443	0.53407
79	Q9Y678	COPG1_HUMAN	Coatomer subunit gamma-1	11.78	11.95	74.26	8	1.10091	0.745494	1.13245	0.480388	9.33	9.45	13.96	5	1.19376	0.620058	1.29399	0.705103	29.09	29.1	25.97	16	1.19661	0.57927	1.21613	0.574163	3.62	3.62	18.42	2	1.43136	0.741526	1.59926	0.638648
80	P23528	COF1_HUMAN	Cofilin-1	16.63	16.67	97.59	14	1.90029	0.016836	1.38269	0.100548	20.45	20.46	55.42	18	1.12968	0.705947	1.19966	0.660088	27.65	27.67	67.47	30	1.14757	0.216101	1.09017	0.242457	17.15	17.15	73.49	12	2.12447	0.00116318	1.76012	0.0127412
81	P02452	CO1A1_HUMAN	Collagen alpha-1(I) chain	113.71	113.71	86.34	109	1.22355	0.129529	1.03585	0.788409	2.84	3.03	5.943	2	1.19525	0.244714	1.09086	0.837629	46.77	46.78	37.23	42	0.899701	0.393388	1.02484	0.886686	33.83	33.83	49.8	44	0.929097	0.54738	0.904714	0.46737
82	P12109	CO6A1_HUMAN	Collagen alpha-1(VI) chain	45.3	45.34	78.99	42	0.703834	0.00317511	0.436514	2.79e-06	6.16	6.18	9.922	3	0.672112	0.198258	0.966548	0.896188	25.46	25.51	26.95	17	0.529119	0.00248521	0.469791	0.000579358	12.38	12.38	32.68	10	0.663325	0.198296	0.624713	0.161439
83	P08123	CO1A2_HUMAN	Collagen alpha-2(I) chain	85.98	85.99	91.51	96	1.26543	0.032951	1.12536	0.286354	6.48	6.51	10.03	7	0.646597	0.496942	1.12673	0.773978	36.61	36.62	30.89	31	0.879711	0.178602	0.820112	0.243623	33.81	33.83	46.85	35	0.959553	0.586615	0.876992	0.245815
84	P12111	CO6A3_HUMAN	Collagen alpha-3(VI) chain	164.48	164.49	78.19	127	0.989884	0.84575	0.742864	3.24e-06	13.02	13.05	5.477	7	0.991326	0.960336	1.38933	0.36	93.9	93.9	31.7	63	0.424624	1.6e-11	0.359482	3.25e-11	45.58	45.58	28.2	27	0.881567	0.397659	0.847253	0.177702
85	Q07021	C1QBP_HUMAN	Complement component 1 Q subcomponent-binding protein, mitochondrial	10.39	10.41	87.94	9	1.58183	0.0240348	1.15229	0.362508	4.02	4.02	28.72	4	1.5921	0.652197	1.53678	0.573346	7.76	7.81	39.01	5	0.840074	0.239261	0.709858	0.426474	6.02	6.02	36.52	4	0.936385	0.661432	0.749162	0.194791
86	O75367	H2AY_HUMAN	Core histone macro-H2A.1	18.01	18.01	80.38	17	0.893496	0.298375	0.827336	0.193124	4.23	4.25	13.98	3	0.902275	0.710744	0.744837	0.210124	6.06	6.07	27.15	6	0.756588	0.0748184	0.72386	0.204077	7.54	7.54	29.3	4	0.95635	0.784447	0.75154	0.264448
87	Q9ULV4	COR1C_HUMAN	Coronin-1C	26.37	26.39	71.1	16	1.71829	1.86e-05	1.76567	5.58e-05	4.02	4.03	15.19	2	1.1257	0.481124	1.21874	0.142555	18.04	18.09	40.08	11	1.12316	0.77147	1.36059	0.346765	16.97	16.97	37.76	11	1.24158	0.147189	1.27336	0.0307902
88	P21291	CSRP1_HUMAN	Cysteine and glycine-rich protein 1	10	10	88.6	5	1.06647	0.797384	0.799371	0.16694	10.07	10.15	45.6	9	0.973761	0.928319	1.05153	0.823983	12	12	46.11	10	0.929231	0.398343	1.09065	0.222336	8.43	8.43	61.14	5	1.70461	0.241905	1.44035	0.218832
89	P99999	CYC_HUMAN	Cytochrome c	12.15	12.16	93.33	6	1.60677	0.0414049	1.29454	0.0933183	4.01	4.01	28.57	2	0.739337	0.202828	1.3097	0.447656	4.74	4.8	27.62	4	0.879167	0.417203	1.03266	0.901947	6.73	6.73	50.48	4	0.740916	0.124945	0.820724	0.416447
90	P09622	DLDH_HUMAN	Dihydrolipoyl dehydrogenase, mitochondrial	17.98	18.02	82.32	12	1.63795	0.0377586	1.16104	0.370047	4.36	4.38	11.2	2	0.662453	0.0466695	0.575188	0.0305304	6.08	6.09	17.49	3	1.00298	0.988631	1.08437	0.584187	9.6	9.6	36.35	6	0.906111	0.623672	0.759569	0.244444
91	P36957	ODO2_HUMAN	Dihydrolipoyllysine-residue succinyltransferase component of 2-oxoglutarate dehydrogenase complex, mitochondrial	12.69	12.93	90.51	13	1.34776	0.0533139	1.1324	0.361692	4.97	5.03	17.66	3	0.843771	0.43346	0.830443	0.738433	10	10	23.84	5	0.685335	0.193522	0.675993	0.400729	5.1	5.1	29.14	4	0.571856	0.245482	0.251594	0.259101
92	Q16555	DPYL2_HUMAN	Dihydropyrimidinase-related protein 2	9.86	12.09	76.05	7	0.787881	0.515205	0.595104	0.0618835	3.44	5.13	14.34	4	0.919792	0.75132	0.951927	0.874563	21.22	23.28	52.62	15	0.598533	0.00244276	0.582292	0.00641118	2.16	6.77	33.57	5	0.702263	0.29891	0.529932	0.310613
93	Q16643	DREB_HUMAN	Drebrin	17.42	17.47	56.39	15	1.61775	0.00392892	1.44051	0.0174736	7.18	7.25	13.25	4	1.15472	0.384037	1.11159	0.638949	10.52	10.54	19.41	5	1.09089	0.738985	1.30485	0.40881	9.79	9.8	22.5	6	1.53461	0.0363279	1.38401	0.012967
94	Q9NZN4	EHD2_HUMAN	EH domain-containing protein 2	7.83	9.98	73.66	6	1.4526	0.156863	0.9074	0.480171	10.21	10.23	28.18	6	0.864146	0.58907	1.20271	0.409135	22.89	22.91	36.83	15	0.873326	0.441729	0.820413	0.408683	5.17	5.17	27.26	4	1.24822	0.242108	0.991525	0.974836
95	P68104	EF1A1_HUMAN	Elongation factor 1-alpha 1	22.2	22.27	83.77	35	2.246	0.00191498	1.79354	0.00314141	40.94	40.94	60.61	62	1.06679	0.895291	1.21765	0.242783	39.62	39.62	61.47	94	1.3521	0.0224946	1.42701	0.00443514	30.68	30.68	66.45	33	1.87142	0.00385241	2.3502	0.000357171
96	P24534	EF1B_HUMAN	Elongation factor 1-beta	11.15	11.27	82.67	8	1.96629	0.00744046	1.90794	0.00557408	8.12	8.14	37.33	4	1.31184	0.225393	1.38232	0.046926	12	12	41.33	9	1.3161	0.241298	1.33854	0.0562788	9.19	9.19	58.22	8	1.60003	0.071179	2.22543	0.0135213
97	P13639	EF2_HUMAN	Elongation factor 2	43.37	43.76	85.08	31	1.85139	7.28e-05	1.43149	0.00180875	45.26	45.26	40.79	30	1.46884	0.0808407	1.79276	0.024579	50.45	50.48	50.23	48	1.658	0.00158117	1.72584	2.79e-05	53.05	53.05	57.69	40	1.76385	2.67722e-05	1.73618	5.11227e-05
98	P49411	EFTU_HUMAN	Elongation factor Tu, mitochondrial	33.55	33.58	89.38	25	1.45827	0.0201094	1.18534	0.11207	12.33	12.34	40.27	9	0.935469	0.862521	0.912604	0.906141	23.45	23.48	38.05	15	0.848319	0.390049	0.900657	0.431396	12.4	12.4	37.61	9	0.69698	0.101102	0.617173	0.0583608
99	P14625	ENPL_HUMAN	Endoplasmin	123.71	122.16	92.4	144	1.60046	1.94e-06	1.22484	0.00737603	54.84	54.84	45.7	42	1.65752	0.00243398	1.29019	0.000178382	75.03	75.04	53.67	78	1.03332	0.570883	0.970359	0.698372	71.13	71.13	53.18	56	1.09145	0.346862	1.41297	1.1509e-05
100	P14625	ENPL_HUMAN	Endoplasmin	123.71	122.16	92.4	144	1.60046	1.94e-06	1.22484	0.00737603	54.84	54.84	45.7	42	1.65752	0.00243398	1.29019	0.000178382	75.03	75.04	53.67	78	1.03332	0.570883	0.970359	0.698372	71.13	71.13	53.18	56	1.09145	0.346862	1.41297	1.1509e-05
101	P60842	IF4A1_HUMAN	Eukaryotic initiation factor 4A-I	17.92	18.11	74.63	11	1.80304	0.00381161	1.16842	0.4382	17.95	17.95	30.54	12	1.33713	0.0110336	1.54398	0.000361893	18.03	18.04	31.03	15	1.39159	0.129347	1.44023	0.0275236	11.94	11.94	42.86	7	1.004	0.974418	1.51444	0.099861
102	P15170	ERF3A_HUMAN	Eukaryotic peptide chain release factor GTP-binding subunit ERF3A	2.68	2.78	68.74	2	1.55142	0.143384	1.19001	0.743029	7.03	7.16	14.23	4	1.00787	0.990964	1.07685	0.720111	10.06	10.07	31.26	6	1.5034	0.160529	1.05869	0.749886	3.25	3.25	16.83	3	1.11654	0.821433	1.28472	0.341357
103	Q14152	EIF3A_HUMAN	Eukaryotic translation initiation factor 3 subunit A	14.6	14.99	94.93	8	1.24049	0.0423389	1.36217	0.00538241	10.12	10.13	8.755	5	1.42272	0.168199	1.18955	0.485631	24.71	24.78	15.7	15	1.13189	0.412485	1.10007	0.650738	2.02	2.02	18.89	1	1.20341	0.354935	1.15902	0.341647
104	P63241	IF5A1_HUMAN	Eukaryotic translation initiation factor 5A-1	12.02	12.02	76.62	10	1.71201	0.03347	1.1583	0.483096	14	14	46.1	12	1.00914	0.955182	1.29199	0.266602	14.07	14.07	46.1	15	1.09418	0.582076	1.15801	0.17278	10.49	10.49	66.23	8	1.33231	0.200673	1.22212	0.358529
105	P15311	EZRI_HUMAN	Ezrin	15.74	34.35	89.08	23	1.28704	0.299801	1.1663	0.223702	7.85	14	16.21	7	1.92862	0.173628	1.60637	0.1346	18.02	26.35	37.88	17	1.0835	0.170164	1.07886	0.552697	12.08	18.87	48.98	10	1.07163	0.811544	0.966842	0.913795
106	P02751	FINC_HUMAN	Fibronectin	270.93	270.83	84.91	483	1.31878	2.31e-08	1.46753	6.81e-15	58.42	58.42	30.05	42	1.26803	0.0643105	1.55315	0.000144846	155.52	155.52	58.76	194	0.774582	0.000350044	0.78212	0.00435637	89.46	89.46	44.01	58	0.944892	0.347439	1.46797	3.57739e-05
107	O75369	FLNB_HUMAN	Filamin-B	82.11	95.83	78.9	55	1.27603	0.000153389	1.29889	8.43e-05	32.11	44.82	22.29	30	1.14018	0.640288	1.07022	0.751621	113.48	121.69	47.66	81	1.09108	0.192871	1.09727	0.241797	32.72	44.35	42.01	28	0.882339	0.209134	0.822657	0.0908027
108	Q14315	FLNC_HUMAN	Filamin-C	91.19	104.94	82.94	57	1.27313	0.00444537	1.16122	0.0103139	83.78	96.58	30.57	64	1.01573	0.901715	1.22119	0.0803825	93.68	107.6	37.58	67	1.10541	0.17842	1.07165	0.384805	44.75	54.21	39.23	32	1.13459	0.0586806	1.177	0.105028
109	P07954	FUMH_HUMAN	Fumarate hydratase, mitochondrial	17.22	17.27	74.51	13	1.33948	0.140289	1.00203	0.985724	6.67	6.75	17.06	4	0.981073	0.95427	0.994585	0.973388	11.05	11.13	41.37	8	0.855731	0.462347	0.88002	0.694972	7.47	7.47	38.43	4	1.05181	0.643749	0.866785	0.590508
110	P09382	LEG1_HUMAN	Galectin-1	36.94	36.96	100	100	1.10797	0.544709	0.771165	0.0414144	16.8	16.89	77.04	24	1.48412	0.141113	1.10486	0.780391	25.03	25.1	77.04	39	0.801552	0.0379873	0.629071	0.0803287	19.2	19.2	88.15	24	1.3146	0.144231	1.11409	0.587337
111	P06396	GELS_HUMAN	Gelsolin	22.7	22.71	68.41	16	0.987724	0.928475	0.997049	0.986512	11.59	11.71	26.47	7	0.846733	0.346413	0.873122	0.618663	16.41	16.5	37.34	10	0.439751	1.02e-05	0.503933	0.00184005	6.6	6.6	32.61	6	0.859654	0.431195	0.750779	0.16355
112	P00367	DHE3_HUMAN	Glutamate dehydrogenase 1, mitochondrial	43.68	43.69	89.43	29	1.27486	0.00805653	1.02403	0.796186	11.38	11.43	23.48	6	0.79633	0.100361	0.894292	0.45567	24.83	24.91	37.81	15	0.78088	0.0672734	0.730756	0.028858	11.85	11.85	59.5	7	1.13203	0.461067	0.830459	0.0738697
113	P09211	GSTP1_HUMAN	Glutathione S-transferase P	16	16	79.05	17	1.61623	0.00978899	1.09699	0.659597	14.19	14.24	64.29	18	1.13212	0.619196	1.65591	0.0533731	18.16	18.17	70	23	0.734995	0.0547361	0.672705	0.000415456	5.42	5.42	74.29	7	0.896587	0.221138	1.02502	0.897563
114	P34932	HSP74_HUMAN	Heat shock 70 kDa protein 4	3.62	5.9	77.14	3	1.58428	0.139984	1.16096	0.598827	2.6	2.72	12.02	2	1.17146	0.637012	1.96129	0.119489	16.03	16.14	22.14	8	1.15565	0.642776	1.20675	0.195847	10.62	10.62	36.31	5	1.56984	0.0186217	1.34423	0.134598
115	P11142	HSP7C_HUMAN	Heat shock cognate 71 kDa protein	61.29	67.45	88.08	76	1.50381	9.03e-05	1.47937	6.16e-05	38.51	41.58	41.02	32	1.20073	0.128484	1.32413	0.0241491	47.56	49.57	50	48	1.3483	0.00136923	1.12182	0.380419	51.95	54	58.51	38	1.75415	1.18539e-06	1.86856	6.74306e-06
116	P04792	HSPB1_HUMAN	Heat shock protein beta-1	12.02	12.11	98.05	14	1.25562	0.0925792	0.941164	0.805051	8.42	8.45	53.17	11	1.97111	0.164746	2.21035	0.0951233	10	10	54.63	14	0.907581	0.730847	0.695123	0.305105	10.71	10.71	67.8	8	1.32593	0.132095	1.15759	0.394784
117	P08238	HS90B_HUMAN	Heat shock protein HSP 90-beta	42.48	47.04	83.84	38	1.64537	8.92e-05	1.38835	0.00186063	44.54	48.73	41.3	42	1.08174	0.717236	1.33915	0.0428536	24.99	53.29	44.34	52	1.24037	0.129435	1.55364	0.00783061	33	37.19	53.87	23	1.47941	0.00316676	1.61916	0.0303985
118	P51991	ROA3_HUMAN	Heterogeneous nuclear ribonucleoprotein A3	30.44	36.57	77.51	36	1.22519	0.0332355	1.19518	0.024559	15.04	15.09	30.42	10	1.32424	0.0517395	1.18971	0.117632	21.76	23.84	33.86	15	1.04696	0.494378	0.925641	0.434723	17.59	22.51	41.53	13	1.10665	0.346058	1.13476	0.335202
119	O14979	HNRDL_HUMAN	Heterogeneous nuclear ribonucleoprotein D-like	17.7	22.34	76.43	14	1.21747	0.225095	1.11153	0.120468	4	6	14.05	3	1.0444	0.924764	1.23425	0.666936	10.98	15.34	21.43	8	1.43084	0.0500147	1.04671	0.861028	17.72	17.72	45.48	10	1.24423	0.127484	1.13365	0.21789
120	P52597	HNRPF_HUMAN	Heterogeneous nuclear ribonucleoprotein F	14.09	18.13	81.93	14	1.40634	0.00160284	1.4666	0.00330692	4.12	8.19	25.3	6	0.945073	0.750157	0.861056	0.397078	12	14	32.53	12	1.0846	0.557842	0.983351	0.877079	4.08	9.64	35.66	7	1.02162	0.948986	1.00035	0.997791
121	P31943	HNRH1_HUMAN	Heterogeneous nuclear ribonucleoprotein H	27.97	28.04	72.61	28	1.26121	0.101843	1.29372	0.0505925	12.01	12.01	19.6	7	0.919031	0.695112	0.850895	0.393575	18.91	18.94	39.87	22	1.30528	0.165557	1.15163	0.382303	15.37	15.37	39.2	12	0.802222	0.360405	0.65994	0.29827
122	P55795	HNRH2_HUMAN	Heterogeneous nuclear ribonucleoprotein H2	12	23.61	69.93	22	0.905535	0.240644	0.861757	0.129995	4.35	6.5	19.15	5	0.81986	0.450673	0.857959	0.367059	10	12.3	31.18	11	0.768378	0.0795776	0.830934	0.0558615	2.79	8.23	34.74	5	0.706793	0.164213	0.660466	0.0471105
123	P61978	HNRPK_HUMAN	Heterogeneous nuclear ribonucleoprotein K	22.5	22.6	79.48	18	1.23647	0.107446	1.21762	0.0656769	15.99	16.03	36.07	11	0.994181	0.976763	0.899589	0.528169	26.05	26.05	49.89	22	0.899258	0.566415	0.939065	0.674877	18.31	18.31	41.68	12	0.99654	0.984267	0.991344	0.950701
124	P14866	HNRPL_HUMAN	Heterogeneous nuclear ribonucleoprotein L	34.1	34.1	77.93	41	1.26568	0.0507866	1.27847	0.175174	10.01	10.02	24.45	6	1.23682	0.493012	1.11986	0.297347	18.05	18.05	30.9	13	0.999038	0.988357	1.07298	0.340162	10.62	10.62	34.13	8	0.910809	0.311981	1.24276	0.0576534
125	P52272	HNRPM_HUMAN	Heterogeneous nuclear ribonucleoprotein M	38.03	38.38	88.08	31	0.903888	0.312499	1.00671	0.952249	11.03	11.09	22.47	14	1.03477	0.900656	0.743346	0.296387	32.12	32.12	36.3	25	0.958453	0.784411	0.798945	0.351303	28.91	28.91	51.92	18	0.978864	0.882811	1.04831	0.720821
126	O60506	HNRPQ_HUMAN	Heterogeneous nuclear ribonucleoprotein Q	50.1	50.11	87.8	36	1.42745	0.000133746	1.28889	0.00050473	14.73	14.83	31.14	11	1.28404	0.270942	1.38799	0.0773403	34.03	34.03	34.99	24	1.15986	0.248025	1.05101	0.722513	16.88	16.88	45.1	12	1.1507	0.151643	1.15626	0.304668
127	O43390	HNRPR_HUMAN	Heterogeneous nuclear ribonucleoprotein R	24.91	35.19	80.73	30	1.18114	0.197216	1.31815	0.0218962	6.77	8.44	20.22	4	0.879606	0.429572	0.681838	0.0475891	23.15	27.35	30.96	19	1.03096	0.914947	1.16647	0.548397	8.84	13.77	36.97	7	0.891818	0.659677	1.03112	0.868159
128	Q00839	HNRPU_HUMAN	Heterogeneous nuclear ribonucleoprotein U	48.73	48.74	78.55	39	1.14704	0.159433	1.16624	0.0528	16.22	16.24	18.91	9	1.00209	0.994049	1.01422	0.952461	22.27	22.28	23.15	13	0.995836	0.975591	1.129	0.106112	19.92	19.92	42.18	13	0.895502	0.336466	0.924161	0.484419
129	Q1KMD3	HNRL2_HUMAN	Heterogeneous nuclear ribonucleoprotein U-like protein 2	36.29	36.37	81.26	33	0.900655	0.289374	0.86469	0.106615	2.77	2.89	8.835	2	0.880235	0.473316	0.758936	0.256759	12.4	12.44	23.43	8	0.788639	0.00986039	1.00209	0.984097	11.82	11.82	38.02	6	0.802619	0.0809236	0.883119	0.370275
130	P22626	ROA2_HUMAN	Heterogeneous nuclear ribonucleoproteins A2/B1	57.91	57.9	84.7	55	1.29932	0.073878	1.29289	0.0253423	16.44	18.55	45.89	15	1.06719	0.379667	0.920422	0.40169	33.43	33.44	67.99	29	1.06906	0.530262	0.920847	0.562957	25.85	31.81	47.03	21	1.22233	0.136441	1.12568	0.254009
131	P19367	HXK1_HUMAN	Hexokinase-1	55.18	55.23	73.5	37	1.53605	0.0056092	1.3966	0.007302	9.48	9.6	15.59	6	1.23698	0.292827	1.04487	0.905311	33.91	33.91	26.5	20	0.776487	0.079641	0.834919	0.685792	23.39	23.39	25.74	13	1.22666	0.418506	1.06563	0.785999
132	P09429	HMGB1_HUMAN	High mobility group protein B1	2.39	2.58	89.77	2	1.023	0.947451	1.02163	0.944539	2.32	2.36	33.02	2	0.901254	0.682763	1.02086	0.907007	5.19	5.31	27.91	4	1.49619	0.213597	1.21637	0.189637	7.3	7.3	45.12	6	1.17751	0.057512	1.20613	0.12589
133	P62805	H4_HUMAN	Histone H4	26.53	27.57	90.29	66	1.19831	0.330804	1.59603	0.0150533	16.64	16.7	44.66	10	1.28346	0.355057	1.37988	0.320984	17.64	17.66	58.25	17	0.941784	0.335797	0.947476	0.733624	20.27	20.27	76.7	18	1.33391	0.0202811	1.30782	0.00459245
134	Q16543	CDC37_HUMAN	Hsp90 co-chaperone Cdc37	10.72	10.76	81.75	7	1.43771	0.0522934	1.20699	0.126806	8.65	8.75	21.96	5	1.26179	0.286	1.6617	0.126934	9.62	9.7	24.07	6	1.32646	0.362438	1.3924	0.288277	5.08	5.08	28.57	3	1.21568	0.0864245	1.11749	0.269521
135	Q9Y4L1	HYOU1_HUMAN	Hypoxia up-regulated protein 1	48.11	48.24	88.59	39	1.86244	3.01e-06	1.72392	6.78e-07	16.21	16.22	18.72	11	1.85028	0.0123724	1.15335	0.376008	23.11	23.17	27.03	16	1.14106	0.557315	1.3254	0.188174	29.99	29.99	40.34	20	0.872685	0.104374	1.26432	0.0490018
136	P05556	ITB1_HUMAN	Integrin beta-1	51.95	51.96	64.79	52	1.60224	0.000117899	1.30868	0.00121452	8.14	8.23	10.4	5	1.46506	0.106284	1.11492	0.589165	18.37	18.38	22.18	14	1.08125	0.691987	1.0194	0.921405	15.61	15.61	31.7	10	1.17888	0.101999	1.08743	0.535468
137	Q12905	ILF2_HUMAN	Interleukin enhancer-binding factor 2	24.02	24.02	77.69	14	1.12637	0.363043	1.04555	0.7632	3.51	3.68	23.33	2	1.51549	0.465728	1.25113	0.730364	13.43	13.51	39.23	7	0.829356	0.21194	0.791971	0.146694	8.61	8.61	36.15	5	0.705429	0.188606	0.833821	0.496157
138	O75874	IDHC_HUMAN	Isocitrate dehydrogenase [NADP] cytoplasmic	3.05	5.08	81.16	3	0.952018	0.796582	0.705924	0.066595	6	6	18.84	4	0.851476	0.373109	0.788262	0.479332	20.05	21.31	46.86	11	0.808837	0.184167	0.675152	0.0107689	5.07	7.16	32.85	4	0.809667	0.36822	0.79942	0.525055
139	P48735	IDHP_HUMAN	Isocitrate dehydrogenase [NADP], mitochondrial	17.52	17.6	96.46	11	1.16971	0.295724	0.890566	0.614135	4	4	7.301	2	1.68025	0.262124	0.92333	0.732333	12.18	12.26	30.53	6	0.848484	0.175014	0.715862	0.129456	4.37	4.37	26.55	2	1.07387	0.759783	0.938333	0.849935
140	Q07666	KHDR1_HUMAN	KH domain-containing, RNA-binding, signal transduction-associated protein 1	4.57	4.61	69.53	3	1.14057	0.856006	1.32966	0.240474	8	8	9.707	4	1.0838	0.81748	0.902487	0.507224	8.03	8.03	21.22	6	0.900082	0.823156	0.831709	0.374308	2.3	2.3	21.67	2	0.790653	0.281997	1.12521	0.652983
141	Q86UP2	KTN1_HUMAN	Kinectin	88.9	88.95	92.7	55	1.04769	0.542645	1.02055	0.733177	8.33	8.36	10.02	4	0.751943	0.351817	0.604525	0.129195	21.89	22	26.38	11	1.07446	0.696116	0.910787	0.511007	6.74	6.74	34.78	4	1.0215	0.969771	1.15977	0.666728
142	P33176	KINH_HUMAN	Kinesin-1 heavy chain	11.45	11.52	94.29	6	1.27548	0.233076	1.22285	0.389768	4.01	4.01	6.75	2	1.3302	0.21282	1.32734	0.251661	21.17	21.25	24.51	12	1.2997	0.420073	1.11161	0.779584	10.15	10.15	37.07	5	1.18299	0.119356	0.978931	0.725344
143	P20700	LMNB1_HUMAN	Lamin-B1	47.18	57.06	97.27	36	1.11212	0.150341	1.31721	0.000489497	2.51	2.55	7.509	2	0.571894	0.143228	0.360972	0.602831	14.34	14.35	23.89	9	0.766231	0.531742	0.61154	0.00857836	7.42	7.42	38.23	5	0.847197	0.218927	0.874236	0.462305
144	Q03252	LMNB2_HUMAN	Lamin-B2	57.36	63.47	92.26	41	0.903106	0.234706	0.963815	0.603591	3.45	3.6	6.935	3	1.50949	0.150292	1.14571	0.40103	11.56	11.62	20.48	8	0.872275	0.377461	0.7688	0.0144236	3.24	3.24	31.33	2	0.515594	0.145609	0.645504	0.158979
145	Q14696	MESD_HUMAN	LDLR chaperone MESD	7.51	7.58	70.09	4	1.47281	0.205172	1.42248	0.137321	5.29	5.35	24.79	4	1.12858	0.334275	0.894712	0.302235	6	6	21.79	3	0.781868	0.106857	0.985275	0.951734	2.13	2.13	23.5	1	1.22074	0.293809	0.955733	0.833206
146	P42704	LPPRC_HUMAN	Leucine-rich PPR motif-containing protein, mitochondrial	71.27	71.31	89.17	54	1.85431	9.64e-07	1.42283	0.000617524	8.72	8.76	7.03	6	0.935973	0.469927	0.964265	0.893892	23.48	23.92	21.38	14	0.842628	0.0576249	1.07958	0.485119	4.31	4.31	30.2	3	0.711566	0.196103	0.658414	0.0892054
147	Q96AG4	LRC59_HUMAN	Leucine-rich repeat-containing protein 59	29.87	30.07	99.35	37	1.53794	0.00437478	1.31609	0.00389288	8.85	8.9	28.01	7	1.97282	0.0348428	1.33339	0.103768	20.34	20.35	40.39	15	1.36088	0.162878	1.11529	0.680246	10.52	10.52	53.42	6	1.1477	0.15067	1.84372	0.00101714
148	Q9UHB6	LIMA1_HUMAN	LIM domain and actin-binding protein 1	30.55	30.6	94.33	22	1.81208	0.000729238	1.70441	5.57e-06	7.14	7.23	18.05	6	1.07628	0.829259	0.824329	0.895346	22.98	23.04	29.51	14	1.10194	0.454396	1.14866	0.260666	6.46	6.46	36.23	5	0.991154	0.964487	1.1705	0.643405
149	Q8WWI1	LMO7_HUMAN	LIM domain only protein 7	54.69	56.73	90.14	35	1.55236	2.87e-06	1.68686	3.24e-08	5.47	5.59	7.487	3	1.02641	0.95342	0.902738	0.802938	19.53	21.6	14.38	11	1.10497	0.783471	1.75895	0.0188409	5.13	5.13	27.33	3	0.948816	0.879718	0.885795	0.776358
150	P07195	LDHB_HUMAN	L-lactate dehydrogenase B chain	10	12.02	80.84	9	1.8526	0.0191545	1.23578	0.288349	11.31	11.34	29.64	7	0.93028	0.554686	1.75074	0.0723896	14.22	16.25	42.22	10	0.687661	0.258694	0.838595	0.64565	4.21	6.25	29.94	4	1.6707	0.261285	1.4086	0.184581
151	P05455	LA_HUMAN	Lupus La protein	5.01	5.12	95.59	3	1.44105	0.0488693	0.939953	0.647138	11.65	11.7	19.12	6	0.838995	0.504008	0.937285	0.833007	19.83	19.85	26.72	10	1.00877	0.942339	0.936174	0.708166	7.66	7.66	50.98	5	1.36432	0.459968	1.15996	0.500534
152	Q14764	MVP_HUMAN	Major vault protein	30.64	30.69	85.44	18	1.07227	0.497108	0.806531	0.0574377	37.27	37.3	43.23	22	0.640359	0.0608783	0.808559	0.312949	43.34	43.35	46.36	26	0.719412	0.00679361	0.729744	0.00671087	14.81	14.81	35.27	8	1.04527	0.825841	1.07765	0.749878
153	P40925	MDHC_HUMAN	Malate dehydrogenase, cytoplasmic	4.39	4.42	70.36	3	1.24562	0.694435	0.92021	0.818929	4	4	9.281	2	1.85079	0.124615	1.51218	0.255939	8	8	18.26	4	0.785806	0.176152	0.769743	0.0713172	3.26	3.26	34.73	3	1.21423	0.476476	1.10859	0.586992
154	P40926	MDHM_HUMAN	Malate dehydrogenase, mitochondrial	40.34	40.4	83.14	46	1.41428	0.0482521	1.03925	0.785959	25.39	25.42	50.59	19	1.15431	0.4311	1.01373	0.942528	30	30	56.21	20	0.817568	0.252988	0.774784	0.251046	19.97	19.97	67.16	14	0.943519	0.680672	0.731678	0.0716966
155	P43243	MATR3_HUMAN	Matrin-3	34.88	34.94	73.79	29	1.1257	0.185205	1.08369	0.278209	4.9	5.02	15.7	3	1.01953	0.978994	0.60529	0.527724	18.45	18.49	20.54	13	1.21976	0.236135	1.08077	0.621758	6.15	6.15	17.83	4	0.775981	0.210776	0.951563	0.713407
156	P78559	MAP1A_HUMAN	Microtubule-associated protein 1A	26.03	28.24	69.85	18	0.85865	0.160509	0.742357	0.00881733	10.8	10.98	11.92	7	0.780322	0.290026	0.825226	0.289002	24.26	26.55	16.34	13	0.899434	0.376957	0.812588	0.365663	5.93	8.2	19.09	6	1.33085	0.0558627	0.88812	0.698677
157	P46821	MAP1B_HUMAN	Microtubule-associated protein 1B	67.51	67.6	64.75	42	1.37886	1.9e-05	1.30248	0.00158476	26.54	26.55	16.82	18	0.979492	0.890147	1.09573	0.805669	78.03	78.03	35.58	47	1.11397	0.283831	1.02682	0.709324	12.33	12.33	22.97	8	0.737319	0.315846	0.596928	0.116347
158	P27816	MAP4_HUMAN	Microtubule-associated protein 4	11.36	11.49	77.34	6	1.07475	0.686677	1.01201	0.926428	37.89	38.02	37.76	20	0.860272	0.339021	1.1731	0.313528	57.7	57.74	49.39	32	0.976377	0.735795	0.862616	0.321437	9.01	9.01	39.41	6	1.24429	0.123509	1.13945	0.310912
159	P26038	MOES_HUMAN	Moesin	56.77	57.03	99.48	46	1.31151	0.0271398	1.22641	0.101279	29.96	29.97	40.38	22	1.00201	0.995468	1.15045	0.649745	34.85	34.86	46.27	26	1.09402	0.348873	1.4333	0.0193577	34.16	34.16	61.35	20	1.22983	0.0903242	1.10771	0.508877
160	P19105	ML12A_HUMAN	Myosin regulatory light chain 12A	6	6	60.23	4	1.24148	0.279211	1.17873	0.351498	12.09	12.1	60.23	7	1.27101	0.490289	1.15468	0.648371	12	12	50.29	7	1.06022	0.821564	1.00806	0.972513	12	12	45.61	7	1.20682	0.103932	1.54759	0.0161882
161	P35580	MYH10_HUMAN	Myosin-10	36.8	59.49	93.98	35	1.33257	0.0704494	1.21616	0.0766758	25.18	43.08	19.13	24	0.827761	0.390823	0.840245	0.381085	41.85	60.57	27.58	36	0.846064	0.142108	0.68273	0.0205934	22.97	35.38	41.19	23	0.875184	0.312082	0.709847	0.0296726
162	P35579	MYH9_HUMAN	Myosin-9	193.09	193.09	92.96	168	1.21385	4.84e-05	1.24719	5.37e-06	184.36	184.36	50.61	148	1.21276	0.0116289	0.987122	0.848549	187.31	187.31	51.22	187	1.10197	0.0748679	1.1233	0.0544571	166.7	166.7	60	111	1.07955	0.107885	1.47355	5.00238e-10
163	P29966	MARCS_HUMAN	Myristoylated alanine-rich C-kinase substrate	8.92	8.96	62.05	5	1.75892	0.262411	1.53856	0.0481536	4.69	4.75	42.77	4	0.636566	0.535653	1.01728	0.979621	8.21	8.22	53.31	8	1.0237	0.861215	0.935238	0.79547	4.7	4.7	59.64	6	1.74947	0.275686	2.11248	0.481106
164	P48681	NEST_HUMAN	Nestin	83.61	83.69	71.75	54	1.44178	1.35e-05	1.36463	0.000107448	26.48	26.5	21.28	17	1.05571	0.784137	1.3115	0.154408	45.35	45.43	38.25	30	1.07504	0.550797	0.878831	0.41543	6.57	6.57	24.31	3	1.47953	0.0526865	1.24644	0.197897
165	Q09666	AHNK_HUMAN	Neuroblast differentiation-associated protein AHNAK	736.66	736.66	98.64	546	1.25589	2.79e-17	1.16245	1.88e-14	276.12	276.12	63.92	175	1.23792	2.81e-05	1.15472	0.000985387	452.67	452.67	74.14	282	1.00172	0.960977	0.929315	0.0480584	254.07	254.07	74.92	152	1.2389	1.1988e-10	1.05043	0.190051
166	P67809	YBOX1_HUMAN	Nuclease-sensitive element-binding protein 1	8.01	16.68	91.36	16	1.26829	0.059912	1.29533	0.130313	7.45	7.6	40.74	4	1.4524	0.766949	1.62031	0.664988	10	10	44.75	5	1.44949	0.620325	1.57583	0.519858	16.21	16.21	62.96	13	1.36537	0.160429	1.30578	0.248835
167	Q02818	NUCB1_HUMAN	Nucleobindin-1	35.59	35.66	91.32	25	1.01819	0.81391	0.922904	0.183194	6.21	6.34	27.98	4	1.19	0.357925	0.818873	0.249584	15.15	15.21	31.45	8	0.877482	0.717294	0.870638	0.555151	12.94	12.94	41.21	8	1.20917	0.542733	0.962231	0.742697
168	P80303	NUCB2_HUMAN	Nucleobindin-2	18.27	18.3	86.43	15	1.18036	0.0871371	1.08753	0.514826	7.07	7.14	27.14	6	0.904465	0.692139	0.736032	0.0239666	14.02	14.02	30	15	0.736693	0.0295363	0.778798	0.102569	12.2	12.2	47.38	8	0.961106	0.641428	0.811681	0.061738
169	O00567	NOP56_HUMAN	Nucleolar protein 56	23.26	23.31	88.55	15	1.12721	0.209049	1.12289	0.535075	4	4	8.249	2	0.971213	0.970896	0.760881	0.594782	6.94	7.26	30.98	6	0.943724	0.818154	0.953977	0.825536	2.02	2.02	30.98	1	0.970673	0.895149	0.964168	0.775941
170	Q9NR30	DDX21_HUMAN	Nucleolar RNA helicase 2	21.16	21.27	86.72	16	1.72677	0.00491835	1.92946	0.0013273	5.04	5.09	8.301	3	0.915408	0.805806	1.03525	0.966731	16.36	16.37	24.01	10	1.74757	0.103438	1.89398	0.05543	5.37	5.37	28.35	4	0.876831	0.412156	1.15655	0.381058
171	P19338	NUCL_HUMAN	Nucleolin	45.51	45.54	80.14	43	1.12613	0.353202	1.12214	0.250843	24.24	24.29	24.51	16	1.0525	0.804502	1.04341	0.846087	28.37	28.38	27.04	17	1.25364	0.201188	1.2263	0.0580123	34.4	34.4	47.61	20	1.27394	0.000201032	1.3016	0.00680563
172	P12270	TPR_HUMAN	Nucleoprotein TPR	56.33	56.47	77.87	37	1.0059	0.966316	0.921321	0.363341	3	3.21	3.386	2	1.26146	0.163463	1.30236	0.251752	19.22	19.29	12.57	9	1.04323	0.764323	1.04225	0.893833	4.86	4.86	26.79	3	0.797827	0.18431	0.773875	0.341854
173	P04181	OAT_HUMAN	Ornithine aminotransferase, mitochondrial	34.72	34.77	70.62	28	1.6543	3.75e-05	1.36081	0.00475104	8.88	8.91	21.18	5	1.6864	0.23868	1.2333	0.453591	20.05	20.05	37.36	13	1.13905	0.716306	1.17032	0.335073	9.88	9.88	46.92	6	1.50541	0.0211128	1.40237	0.0744459
174	Q8WX93	PALLD_HUMAN	Palladin	4.34	4.38	64.64	2	0.903337	0.824773	0.906234	0.767739	7.73	7.83	10.92	7	0.968109	0.939121	0.833664	0.670681	22.85	22.91	16.99	12	1.17876	0.0998252	1.28636	0.00799041	6.24	6.24	20.17	5	0.982453	0.927057	1.08138	0.633956
175	O00151	PDLI1_HUMAN	PDZ and LIM domain protein 1	14.13	14.14	80.85	8	1.18058	0.307487	1.24156	0.0687625	5.55	5.63	44.07	5	0.595194	0.235373	0.615702	0.198203	12.29	12.3	54.41	10	1.28746	0.0658878	1.14366	0.408852	2.18	2.18	35.26	2	0.54611	0.105228	0.674503	0.537665
176	Q96HC4	PDLI5_HUMAN	PDZ and LIM domain protein 5	9.38	9.55	65.94	11	1.14581	0.60343	1.27103	0.274319	3.6	3.9	18.29	3	1.06172	0.765853	1.00691	0.995749	13.66	13.83	21.98	7	1.04044	0.806782	0.988957	0.959298	3.22	3.22	19.97	2	2.09793	0.473607	2.19424	0.486484
177	P62937	PPIA_HUMAN	Peptidyl-prolyl cis-trans isomerase A	22.01	22.01	99.39	33	1.54384	0.00304545	1.02949	0.637879	18.03	18.03	66.06	21	1.3336	0.249952	1.60544	0.133435	22.41	22.42	71.52	41	1.02813	0.712097	0.940916	0.675429	17.52	17.52	83.03	18	2.31718	8.06858e-05	1.75797	0.000406828
178	P23284	PPIB_HUMAN	Peptidyl-prolyl cis-trans isomerase B	45.78	45.81	92.13	58	1.69023	0.00120433	1.49461	0.000587581	23.43	23.45	49.54	26	1.36375	0.189478	1.2142	0.275154	25.67	25.69	59.72	18	1.0352	0.751567	1.04106	0.68237	30.25	30.25	72.22	19	0.979119	0.817468	1.00006	1
179	Q96AY3	FKB10_HUMAN	Peptidyl-prolyl cis-trans isomerase FKBP10	47.07	47.1	71.82	35	1.01204	0.899238	0.782134	0.0300745	9.23	9.27	23.54	5	1.04287	0.895202	1.09704	0.511048	26.31	26.31	32.13	16	0.691943	0.00652202	0.590998	0.00173833	32.87	32.87	56.87	22	0.887188	0.167499	0.964363	0.496391
180	Q9NYL4	FKB11_HUMAN	Peptidyl-prolyl cis-trans isomerase FKBP11	15.94	15.98	44.78	14	1.05915	0.638271	1.37217	0.0062544	8	8	18.41	6	1.85293	0.48364	1.09363	0.859374	6	6	18.41	4	1.10837	0.746947	1.27605	0.59268	4.38	4.38	23.88	3	1.01257	0.978828	1.64317	0.267944
181	P26885	FKBP2_HUMAN	Peptidyl-prolyl cis-trans isomerase FKBP2	7.64	7.7	61.97	5	1.15212	0.166068	1.07273	0.560735	4.88	4.93	52.82	3	1.05424	0.782948	1.08712	0.874797	8.96	9.03	61.97	5	1.15118	0.113218	0.774278	0.371496	6.17	6.17	67.61	4	0.795957	0.418713	0.622986	0.255709
182	O60664	PLIN3_HUMAN	Perilipin-3	18.01	18.01	89.86	13	1.00174	0.989321	0.745753	0.284939	20.17	20.17	36.87	14	0.798955	0.563357	1.01092	0.980394	24.02	24.02	57.14	20	0.977854	0.877761	0.832389	0.260923	20.6	20.6	61.75	16	1.13648	0.474459	0.955681	0.774875
183	Q06830	PRDX1_HUMAN	Peroxiredoxin-1	16.2	20.41	84.42	14	1.65185	0.00700009	1.14736	0.393106	23.46	23.47	59.3	17	0.760769	0.23824	1.1734	0.414956	18.02	20.03	45.23	13	0.999402	0.999103	0.860312	0.722131	22.63	22.63	63.32	16	1.52133	0.00144882	1.21663	0.0156686
184	Q13162	PRDX4_HUMAN	Peroxiredoxin-4	21.85	21.89	79.34	22	1.35505	0.0760585	1.09585	0.430619	12.04	16.05	41.33	10	1.05534	0.795017	0.89115	0.685683	21.89	21.89	56.09	15	0.790442	0.142182	0.817065	0.428688	8.08	12.4	54.24	6	0.89314	0.716622	1.03013	0.947167
185	P30044	PRDX5_HUMAN	Peroxiredoxin-5, mitochondrial	18.01	18.02	87.38	15	1.22409	0.0634501	0.892036	0.165953	10.6	10.64	50.47	6	0.934376	0.780997	1.16819	0.592479	16.31	16.37	50	11	0.733572	0.00083569	0.750084	0.139245	9.4	9.4	56.54	5	0.795574	0.206492	0.668452	0.0814722
186	P30041	PRDX6_HUMAN	Peroxiredoxin-6	15.86	15.97	95.54	10	1.65709	0.00476696	1.37777	0.0787157	14	14	57.59	10	0.967013	0.786926	1.18651	0.378043	21.01	21.12	61.61	16	0.843085	0.413798	0.983478	0.891304	7.57	7.57	54.02	5	1.005	0.978148	1.14981	0.622911
187	P00558	PGK1_HUMAN	Phosphoglycerate kinase 1	29.63	29.67	94.96	24	1.49698	0.000316378	0.998315	0.988458	21.39	21.41	45.32	23	0.820302	0.234245	0.912187	0.696804	28.03	28.03	54.92	26	0.743751	0.0146131	0.761371	0.00268874	23.76	23.76	61.87	15	1.1983	0.268226	1.19085	0.112474
188	P18669	PGAM1_HUMAN	Phosphoglycerate mutase 1	15.67	15.72	89.76	11	1.18142	0.286693	0.800857	0.0665639	15.09	15.15	48.03	11	1.05079	0.794871	1.11395	0.579092	23.8	23.82	54.33	15	0.862328	0.219783	0.813158	0.25282	9.19	9.19	59.84	9	1.29296	0.127979	1.21116	0.161044
189	P05121	PAI1_HUMAN	Plasminogen activator inhibitor 1	17.14	17.3	74.38	12	1.85707	0.002079	2.09719	0.00271411	3.17	3.29	14.93	3	1.75597	0.190445	1.68632	0.118995	14.08	14.11	36.07	7	1.36988	0.399445	1.66077	0.152596	2.33	2.33	20.9	1	1.02496	0.93058	1.69273	0.503532
190	P13797	PLST_HUMAN	Plastin-3	16.78	17.06	75.87	10	1.11339	0.221742	1.09795	0.159089	4.04	4.04	7.143	2	1.3438	0.157351	1.4033	0.267286	23.42	23.48	38.25	15	0.978139	0.847319	0.854029	0.226437	13.58	13.58	30.32	10	1.05445	0.732123	1.21539	0.418647
191	Q15365	PCBP1_HUMAN	Poly(rC)-binding protein 1	12.02	12.06	78.93	12	1.56601	0.0569057	1.73246	0.0692216	6	6.02	22.47	4	1.71062	0.141356	2.01526	0.444414	18.38	18.39	72.19	14	1.0748	0.547024	1.10772	0.644166	9.73	9.74	40.73	7	1.10618	0.358919	1.25861	0.212536
192	P11940	PABP1_HUMAN	Polyadenylate-binding protein 1	46.79	46.82	90.72	36	1.66443	0.000743008	1.88298	0.000193374	7.31	7.36	15.09	6	1.40728	0.553631	1.37639	0.215609	19.67	19.69	33.65	16	1.22104	0.490847	1.48155	0.119752	15.78	15.78	34.75	8	1.32265	0.0809914	1.2298	0.077043
193	Q13310	PABP4_HUMAN	Polyadenylate-binding protein 4	16.65	31.63	84.63	21	1.71381	0.00323062	1.82456	0.00314149	4	7.34	9.783	4	0.880504	0.650541	1.12251	0.450686	4.01	13.15	16.77	8	1.16839	0.82578	1.63818	0.263408	2.76	9.54	31.06	5	1.22523	0.570998	1.56403	0.271319
194	Q6NZI2	PTRF_HUMAN	Polymerase I and transcript release factor	43.02	42.96	90.77	42	0.769578	0.0236895	0.620615	0.000347478	18.17	18.17	27.95	10	1.2749	0.454354	1.1557	0.59547	14.61	14.63	30.51	9	0.67192	0.00376211	0.583424	0.0828715	13.32	13.32	38.97	9	0.98477	0.936878	0.75637	0.148925
195	P02545	LMNA_HUMAN	Prelamin-A/C	144.67	144.88	93.37	190	0.744055	0.0251036	0.601955	2.33e-08	34.53	34.54	29.52	33	1.00013	1	1.10207	0.630281	49.9	49.92	50	52	0.586558	9.08e-07	0.473313	0.00113495	57.81	57.81	72.89	43	0.66408	0.135013	0.702955	0.0768128
196	P07737	PROF1_HUMAN	Profilin-1	17.65	17.97	79.29	17	1.59625	0.0605907	1.45253	0.0857592	23.95	23.98	60.71	19	1.45835	0.246338	1.62673	0.0838427	12.01	12.01	58.57	10	1.1013	0.650436	1.23698	0.123606	19.36	19.36	85	16	1.8757	0.00359169	1.34099	0.0330199
197	Q9UQ80	PA2G4_HUMAN	Proliferation-associated protein 2G4	13.67	13.75	86.55	8	1.35763	0.050872	1.37875	0.025759	3.3	3.62	20.56	2	0.534268	0.0996637	0.863843	0.477865	10.41	10.43	31.47	6	1.27807	0.37539	1.2465	0.424019	3.99	3.99	36.8	3	0.921094	0.773081	0.906013	0.828689
198	Q32P28	P3H1_HUMAN	Prolyl 3-hydroxylase 1	33.96	34.09	65.63	32	1.36055	0.00168708	1.16591	0.105029	2.73	2.84	5.978	3	0.860758	0.873956	0.496064	0.21964	18	18	29.21	10	1.03753	0.756156	0.987525	0.953638	6.58	6.58	25	5	0.756124	0.0481855	0.896529	0.203834
199	P13674	P4HA1_HUMAN	Prolyl 4-hydroxylase subunit alpha-1	54.34	54.39	91.95	64	1.22541	0.0225249	0.941157	0.409868	9.85	9.93	21.72	7	1.73353	0.014281	1.39258	0.333042	28.84	28.86	48.69	21	0.793134	0.0232683	0.712709	0.0432809	27.18	27.18	59.55	17	0.857884	0.0824983	1.06448	0.395152
200	O15460	P4HA2_HUMAN	Prolyl 4-hydroxylase subunit alpha-2	45.25	45.28	93.46	46	1.43421	0.000187259	1.47841	4.03e-05	12.93	12.98	30.09	8	1.55269	0.364044	1.17607	0.536725	23.93	23.97	44.3	17	1.01284	0.87034	1.14781	0.319283	20.77	20.77	42.99	13	0.999317	0.996153	1.39324	0.0744843
201	P28066	PSA5_HUMAN	Proteasome subunit alpha type-5	4.01	4.01	68.88	3	1.2962	0.652875	1.33689	0.56412	4.04	4.04	18.67	2	1.11716	0.736716	0.654309	0.416043	8.02	8.02	29.88	5	1.34377	0.137321	1.35646	0.0364895	2.15	2.16	22.82	1	0.994005	0.962114	0.911223	0.652447
202	Q9UKY7	CDV3_HUMAN	Protein CDV3 homolog	4.21	4.23	73.26	3	1.4273	0.179175	1.10328	0.634449	2.55	2.6	60.47	2	1.1976	0.546146	1.32166	0.221749	7.24	7.32	48.06	5	0.979699	0.895801	1.09279	0.798658	2.49	2.49	32.56	1	2.054	0.319397	2.3206	0.0799778
203	P07237	PDIA1_HUMAN	Protein disulfide-isomerase	107.96	107.96	95.28	151	1.50308	9.86e-06	1.02736	0.594017	79.66	79.66	63.98	71	1.72841	0.00804424	1.18588	0.156986	69.3	69.3	70.08	76	1.01817	0.792319	0.893795	0.307517	75.45	75.45	89.57	62	0.977894	0.723417	1.10218	0.057754
204	P30101	PDIA3_HUMAN	Protein disulfide-isomerase A3	80.39	81.94	90.3	85	1.44813	0.000134889	1.1878	0.0156515	48.39	48.39	53.27	40	1.2607	0.332875	1.20793	0.335463	56.34	58.31	68.91	51	0.96762	0.716399	0.918575	0.322628	64.95	65.74	76.24	51	1.05284	0.417516	1.11829	0.0471488
205	P13667	PDIA4_HUMAN	Protein disulfide-isomerase A4	77.14	78.73	79.22	61	1.68479	9.44e-09	1.34877	1.44e-07	26.35	26.39	34.88	13	1.26763	0.0850253	1.13132	0.355964	36.1	37.98	45.43	21	0.946057	0.71676	1.04115	0.793161	44.42	45.19	58.76	27	1.0666	0.495181	1.10148	0.36469
206	Q99497	PARK7_HUMAN	Protein DJ-1	9.11	9.15	93.12	6	1.58713	0.0152192	0.991496	0.97073	8.85	8.89	43.39	5	0.998014	0.996202	0.829652	0.51472	13.29	13.36	64.55	8	0.870617	0.533119	0.743051	0.131776	10.31	10.31	76.19	6	1.45734	0.385872	0.827617	0.746947
207	Q15436	SC23A_HUMAN	Protein transport protein Sec23A	10.02	10.03	65.88	5	1.8046	0.00660791	1.55999	0.0708003	4.79	4.85	9.15	5	1.22534	0.438462	1.11158	0.771561	21.57	21.64	23.66	12	1.0142	0.904468	0.969673	0.761598	3.32	3.32	21.96	4	1.14065	0.718778	1.0965	0.844377
208	P22061	PIMT_HUMAN	Protein-L-isoaspartate(D-aspartate) O-methyltransferase	7.62	7.7	67.84	4	1.5821	0.0930128	1.18153	0.23748	2.66	2.77	33.92	3	0.990758	0.953635	0.958459	0.753165	10.32	10.34	53.3	6	0.975999	0.884046	1.08382	0.537534	3.59	3.59	32.16	2	1.22145	0.42649	1.26216	0.497451
209	P14618	KPYM_HUMAN	Pyruvate kinase PKM	64.19	64.19	98.31	51	1.38167	0.00161456	0.968785	0.798315	108.25	108.25	78.15	102	0.827888	0.178159	1.13711	0.372772	67.83	67.83	79.85	69	0.849027	0.122318	0.942792	0.432189	58.4	58.4	77.4	45	1.53812	8.14488e-06	1.2347	0.0162786
210	P46940	IQGA1_HUMAN	Ras GTPase-activating-like protein IQGAP1	29.54	29.65	83.4	19	1.3078	0.0392663	1.25149	0.0087386	31.95	31.96	23.66	22	1.15503	0.234785	0.984484	0.894821	75.31	75.31	41.7	55	0.884272	0.199407	0.936657	0.488288	12.7	12.7	30.96	8	1.00198	0.995441	0.97025	0.929306
211	P61224	RAP1B_HUMAN	Ras-related protein Rap-1b	20.01	20.01	96.74	18	1.20501	0.515846	1.24027	0.224509	4.09	4.11	44.02	2	0.87635	0.777097	0.585197	0.395756	11.48	11.52	35.33	9	0.903892	0.49445	0.793193	0.208107	4.87	4.87	37.5	3	0.692581	0.19433	0.49497	0.139975
212	Q15293	RCN1_HUMAN	Reticulocalbin-1	20.21	20.28	83.69	16	1.19847	0.353016	0.828176	0.0682338	19.18	19.3	55.29	11	1.10702	0.648177	1.03464	0.843726	15.23	15.29	38.67	20	0.787289	0.362607	0.698613	0.180391	18.43	18.43	55.89	16	0.850862	0.195208	0.723745	0.0300335
213	Q96D15	RCN3_HUMAN	Reticulocalbin-3	26.94	26.95	77.13	23	1.22488	0.30236	1.00974	0.927363	25.37	25.41	67.07	23	1.26652	0.0254411	0.942287	0.544227	26.72	26.74	69.21	28	0.921127	0.45003	0.879801	0.463104	27.2	27.2	71.34	21	0.914138	0.323563	0.870454	0.330505
214	P52565	GDIR1_HUMAN	Rho GDP-dissociation inhibitor 1	6	6.01	63.24	3	1.1723	0.324825	0.896354	0.336993	4.72	4.78	31.86	4	0.763775	0.82624	0.770897	0.851447	8.05	8.06	31.86	5	1.03529	0.746209	1.09257	0.345948	6.02	6.02	43.63	3	0.949334	0.719298	0.833011	0.430127
215	O76021	RL1D1_HUMAN	Ribosomal L1 domain-containing protein 1	25.98	26.06	92.04	16	1.49097	0.0631457	1.37665	0.0152224	5.59	5.64	11.84	3	1.01973	0.975889	1.71699	0.537663	6.03	6.05	22.65	5	1.11125	0.330494	1.38244	0.42898	5.9	5.9	28.98	4	1.17821	0.460714	1.24333	0.43672
216	Q9P2E9	RRBP1_HUMAN	Ribosome-binding protein 1	120.65	120.67	95.32	113	1.2642	0.0034074	1.15437	0.0151582	56.73	56.76	29.22	32	1.26092	0.0359318	1.12628	0.283139	56.17	56.18	29.57	34	0.985791	0.855889	1.00814	0.939022	56.67	56.67	64.47	36	0.990326	0.922915	1.17932	0.131705
217	P35637	FUS_HUMAN	RNA-binding protein FUS	18.72	18.81	57.79	11	1.76665	0.0232326	1.83633	0.00260803	6.42	6.54	13.88	4	1.30374	0.403034	1.19636	0.531116	8	8	9.696	5	1.71013	0.0325224	1.70116	0.0304857	13.72	13.72	40.87	8	1.26884	0.300435	1.25019	0.0481975
218	P16615	AT2A2_HUMAN	Sarcoplasmic/endoplasmic reticulum calcium ATPase 2	43.25	43.29	67.56	34	1.28001	0.00262468	1.17532	0.0230123	12.1	12.14	12.96	6	0.992544	0.9833	0.989878	0.948624	23.69	23.76	20.73	14	0.95767	0.720707	0.930343	0.483952	2.39	2.39	24.38	2	1.30166	0.652633	1.25297	0.463225
219	P34897	GLYM_HUMAN	Serine hydroxymethyltransferase, mitochondrial	35.15	35.16	97.42	27	1.55574	0.00103614	1.36641	0.00210806	3.25	3.38	10.91	2	0.672993	0.675938	0.95401	0.724974	21.62	21.69	35.91	15	0.992796	0.961132	0.943703	0.708465	13.72	13.72	41.47	9	0.766425	0.344819	0.774478	0.448529
220	P84103	SRSF3_HUMAN	Serine/arginine-rich splicing factor 3	12.17	12.21	98.17	17	1.08126	0.754639	1.1717	0.135259	4.45	4.47	23.17	2	1.00511	0.975096	0.689305	0.21825	6.01	6.02	28.66	6	1.11249	0.529803	1.15391	0.435857	6.83	6.83	52.44	7	1.38544	0.241331	1.15122	0.633293
221	P49591	SYSC_HUMAN	Serine--tRNA ligase, cytoplasmic	10.01	10.01	86.58	5	1.19571	0.570381	0.989386	0.908413	8.02	8.02	26.65	4	1.2019	0.43311	0.962455	0.793815	20.37	20.38	36.38	14	1.12673	0.273843	1.12932	0.342392	4.71	4.71	24.9	4	1.36826	0.309452	1.70839	0.0271516
222	P50454	SERPH_HUMAN	Serpin H1	47.37	47.39	91.63	68	1.76864	8.87e-05	1.54288	0.000260641	39.06	39.08	51.67	35	1.9646	0.000639604	1.32052	0.00642195	37.29	37.29	59.81	36	0.945073	0.63367	0.855987	0.218104	28.15	28.15	58.85	22	0.869116	0.301957	1.43998	0.0197084
223	P02768	ALBU_HUMAN	Serum albumin	11.94	12.05	78.82	8	3.8414	0.103188	4.03928	0.086675	4	4	2.463	2	2.19437	0.172688	1.06918	0.800132	51.52	51.52	62.23	66	1.36602	0.0222204	1.71655	2.3e-05	14.93	14.93	40.89	16	3.46693	0.029573	7.16326	0.0109785
224	Q9H299	SH3L3_HUMAN	SH3 domain-binding glutamic acid-rich-like protein 3	4	4	77.42	5	1.75456	0.405545	1.52315	0.373755	4	4	21.51	3	1.35035	0.526991	1.45731	0.551197	4.01	4.01	39.78	3	0.902161	0.751998	1.00293	0.996362	3.3	3.3	21.51	2	1.7048	0.469634	1.20838	0.766587
225	P09486	SPRC_HUMAN	SPARC	12.87	13.03	54.13	8	1.34772	0.0121294	1.21982	0.144092	3.11	3.25	15.84	2	3.14565	0.0842455	1.74376	0.293116	8.02	8.07	23.76	4	1.66388	0.144124	1.57399	0.0716979	10.74	10.74	37.95	7	0.973463	0.80888	1.11197	0.164852
226	Q13813	SPTN1_HUMAN	Spectrin alpha chain, non-erythrocytic 1	191.96	192.02	96.64	141	1.38685	1.31e-10	1.56167	2.28e-17	52.71	52.71	27.55	29	1.18635	0.105475	1.00437	0.965672	125.73	125.76	46.32	77	1.1334	0.129559	1.12501	0.202873	46.22	46.22	38.67	23	1.17879	0.202432	1.34443	0.0146704
227	Q01082	SPTB2_HUMAN	Spectrin beta chain, non-erythrocytic 1	133.07	133.09	97.17	91	1.43566	2.52e-11	1.60569	1.04e-15	27.25	27.29	18.44	13	1.27992	0.0751887	1.07682	0.723901	69.63	69.64	32.83	42	1.11079	0.249046	1.05949	0.667116	24.36	24.36	38.16	15	0.86704	0.193369	0.845265	0.0999716
228	Q15459	SF3A1_HUMAN	Splicing factor 3A subunit 1	3.02	3.19	58.64	2	0.896311	0.532978	0.908205	0.554246	2.51	2.8	8.575	2	0.950827	0.700298	0.995461	0.97082	10.83	10.95	14.63	7	0.954676	0.789183	1.00223	0.99169	2.36	2.36	17.4	1	1.12813	0.784457	0.956249	0.915674
229	Q13435	SF3B2_HUMAN	Splicing factor 3B subunit 2	32.39	32.69	82.01	20	0.995535	0.974338	1.01113	0.939646	5.16	5.25	12.96	4	0.846113	0.381088	1.04469	0.82554	19.93	19.97	35.2	11	1.09096	0.592903	1.03671	0.832417	5.88	5.88	36.98	5	1.70775	0.0761447	1.19796	0.430035
230	Q9Y3B4	SF3B6_HUMAN	Splicing factor 3B subunit 6	4	4	96	2	1.09427	0.531564	1.04666	0.726072	4	4	20.8	2	0.985725	0.975866	1.0775	0.717869	4	4	20.8	2	1.10182	0.644952	1.06651	0.652086	2.64	2.64	36	2	0.690016	0.166241	0.854569	0.81026
231	P23246	SFPQ_HUMAN	Splicing factor, proline- and glutamine-rich	31.76	31.78	73.97	26	1.25852	0.220977	1.73621	0.00135854	8.11	8.12	15.98	5	1.03498	0.868855	1.04275	0.909636	17.91	18.07	20.65	16	1.01505	0.933276	1.02779	0.897863	15.18	15.18	28.57	10	1.18962	0.481022	1.01139	0.956413
232	Q7KZF4	SND1_HUMAN	Staphylococcal nuclease domain-containing protein 1	77.55	78.42	88.57	57	1.61409	2.82e-07	1.6124	2.55e-08	24.37	24.38	29.01	15	1.14565	0.372216	1.00176	0.992071	35.15	35.19	29.78	23	1.10775	0.643558	1.22958	0.163946	28.59	28.59	54.4	24	1.09694	0.458137	1.06805	0.533455
233	P38646	GRP75_HUMAN	Stress-70 protein, mitochondrial	66.67	66.71	94.55	59	1.47882	8.07e-05	1.1771	0.024189	26.79	26.79	30.34	16	1.17218	0.422306	0.995747	0.986511	38.04	38.04	34.76	26	1.04091	0.673896	0.879674	0.389119	29.33	29.33	61.41	21	1.16853	0.032362	1.0592	0.567943
234	P31040	SDHA_HUMAN	Succinate dehydrogenase [ubiquinone] flavoprotein subunit, mitochondrial	18.83	18.88	79.07	12	1.08419	0.304323	1.08347	0.268371	2.29	2.33	8.584	2	0.438185	0.147132	0.650822	0.80664	7.96	8.04	17.77	4	1.05507	0.776002	0.915807	0.715996	4.19	4.19	30.72	2	1.17653	0.481584	0.89008	0.712444
235	Q9Y490	TLN1_HUMAN	Talin-1	101.03	101.04	83.04	63	1.4226	7.99e-06	1.28692	0.00325017	64.45	64.45	28.1	47	1.20424	0.114065	1.15671	0.314343	146.25	146.25	50.61	106	1.19741	0.03037	1.0668	0.469801	78.51	78.51	49.15	47	1.01244	0.899396	1.31534	0.0037093
236	P78371	TCPB_HUMAN	T-complex protein 1 subunit beta	24.75	24.81	85.61	14	1.06706	0.83506	0.929072	0.77474	12.04	12.1	29.72	8	1.33044	0.264062	1.01088	0.975165	36.33	36.33	53.46	23	1.12609	0.349393	1.01689	0.938985	6.51	6.51	44.67	6	0.995839	0.977271	1.24959	0.412304
237	P48643	TCPE_HUMAN	T-complex protein 1 subunit epsilon	31.88	31.96	95.01	20	1.24183	0.0967454	1.1954	0.167906	20.67	20.68	44.92	13	0.781075	0.48541	1.09448	0.814133	23.2	23.22	51.94	21	1.18076	0.0727826	1.09609	0.673655	12.38	12.38	53.05	9	1.1177	0.438274	1.15882	0.187842
238	P49368	TCPG_HUMAN	T-complex protein 1 subunit gamma	15.9	15.98	82.94	11	1.35791	0.00160571	1.14373	0.0700038	14.02	14.07	25.14	8	0.858259	0.66238	0.988562	0.980006	31.89	31.89	48.81	16	1.16	0.0407987	1.01779	0.883672	6.21	6.21	33.39	3	1.1611	0.104502	1.2695	0.0288904
239	P50990	TCPQ_HUMAN	T-complex protein 1 subunit theta	16.02	16.02	86.68	9	1.45796	0.00712899	1.34699	0.00378838	6.04	6.04	11.68	4	1.10132	0.566076	1.38835	0.222223	19.17	19.2	31.39	11	1.31863	0.0782865	1.33941	0.152143	8.65	8.65	38.87	5	0.907678	0.585939	1.10583	0.278337
240	P40227	TCPZ_HUMAN	T-complex protein 1 subunit zeta	18.09	18.49	83.24	13	1.42153	0.0874389	1.25454	0.0764097	10.91	10.94	16.95	11	0.962584	0.780133	0.934409	0.63898	17.25	19.32	31.64	15	1.10613	0.626582	0.950262	0.778353	9.96	9.96	34.65	5	0.996253	0.98623	1.10696	0.573599
241	P10599	THIO_HUMAN	Thioredoxin	8.15	8.23	77.14	5	1.42936	0.0861552	0.743102	0.0256367	5.53	5.61	48.57	4	0.877514	0.8414	1.59356	0.253379	10.4	10.41	51.43	6	0.903934	0.66546	0.548289	0.0750289	6.71	6.71	51.43	4	2.00616	0.173682	0.874127	0.736654
242	Q8NBS9	TXND5_HUMAN	Thioredoxin domain-containing protein 5	37.19	39.21	75.93	33	1.31661	0.100466	1.1968	0.0793817	8.84	8.93	24.31	10	1.69064	0.11575	1.272	0.529827	25.44	27.49	38.43	21	0.984715	0.897676	1.00739	0.956408	25.67	26.31	61.81	18	1.02565	0.807867	1.06794	0.586046
243	P30048	PRDX3_HUMAN	Thioredoxin-dependent peroxide reductase, mitochondrial	23.13	23.24	81.64	20	1.13437	0.505649	0.834579	0.287783	6.9	6.98	29.3	5	0.921566	0.807903	1.1676	0.557407	8.42	8.45	37.11	6	0.734619	0.157954	0.618814	0.0316457	8.08	8.08	51.17	6	1.25749	0.377509	1.01555	0.962842
244	Q86V81	THOC4_HUMAN	THO complex subunit 4	12.09	12.1	91.44	15	1.00864	0.956181	1.09844	0.250019	6.05	6.05	28.02	4	1.60669	0.493989	1.26279	0.748608	8.02	8.02	36.19	7	0.985826	0.899318	1.01875	0.963875	6.64	6.64	68.48	6	0.895836	0.76716	0.891702	0.768588
245	P37837	TALDO_HUMAN	Transaldolase	9.81	10.19	70.03	7	1.43481	0.0801528	0.947381	0.681699	5.33	5.39	12.46	3	0.984753	0.984234	1.06315	0.920339	12	12	28.19	7	0.882984	0.717329	0.7047	0.561289	10.73	10.73	34.72	5	1.34236	0.00174673	0.991073	0.883546
246	Q13263	TIF1B_HUMAN	Transcription intermediary factor 1-beta	21.75	21.8	63.23	13	0.941253	0.765263	0.93784	0.69291	4.09	4.1	12.34	2	0.835816	0.658412	1.0822	0.842342	17.72	17.77	27.78	12	1.04933	0.702901	0.974422	0.950973	3.43	3.43	23.11	2	0.817147	0.490932	0.688926	0.40178
247	Q15582	BGH3_HUMAN	Transforming growth factor-beta-induced protein ig-h3	16.66	16.69	71.3	10	1.01514	0.9105	1.45811	0.00431434	3.64	3.83	8.785	2	0.539884	0.107954	0.49973	0.418316	13.17	13.22	23.72	11	0.765523	0.353748	1.2819	0.281842	9.54	9.54	20.94	5	0.910675	0.79041	1.13717	0.811681
248	Q01995	TAGL_HUMAN	Transgelin	15.28	15.42	98.01	15	1.60709	0.0356585	1.75666	0.00267596	12.32	12.34	49.25	12	1.99775	0.0789267	0.993813	0.98027	25.29	25.33	65.67	20	1.57771	0.0110993	1.08998	0.80476	21.01	21.01	65.67	16	1.49886	0.00718175	2.57876	0.000142685
249	P37802	TAGL2_HUMAN	Transgelin-2	18.95	19.01	97.99	28	1.32413	0.040557	1.16051	0.265748	23.24	23.25	60.3	17	1.36196	0.357409	1.13282	0.742101	22.65	22.67	61.31	29	1.1733	0.44583	1.0558	0.826147	19.33	19.33	68.34	17	1.60034	0.00171837	1.91159	0.000286268
250	P55072	TERA_HUMAN	Transitional endoplasmic reticulum ATPase	66.28	66.31	88.96	59	1.366	0.00203917	1.4596	0.000140629	39.26	39.26	44.04	29	1.29693	0.191979	1.20317	0.512284	58.32	58.32	62.66	51	1.23424	0.0260399	1.11068	0.507526	54.16	54.16	62.66	40	1.09928	0.176154	1.05011	0.576587
251	P29401	TKT_HUMAN	Transketolase	17.53	17.58	67.42	10	1.17528	0.506178	0.802303	0.211652	11.91	12.04	25.04	9	1.10484	0.704255	1.08151	0.728351	23.71	23.76	41.09	28	0.73936	0.0902462	0.624997	0.0250169	12.77	12.77	28.89	10	1.04631	0.787104	0.818512	0.161437
252	P13693	TCTP_HUMAN	Translationally-controlled tumor protein	4	4	58.72	2	1.56154	0.151115	1.32963	0.21283	6	6	43.02	3	1.55823	0.0350932	1.56102	0.141281	6	6	43.02	3	1.36988	0.189444	1.30757	0.125566	8	8	59.3	5	1.51774	0.288206	1.28058	0.261747
253	P49755	TMEDA_HUMAN	Transmembrane emp24 domain-containing protein 10	22	22.01	73.97	22	1.15512	0.394273	1.17557	0.355427	8	8	32.42	5	0.954376	0.809482	0.90564	0.44274	12.92	12.95	36.53	8	0.995312	0.965963	0.923953	0.72808	6.52	6.52	38.81	3	0.968954	0.912932	1.47271	0.0945945
254	P40939	ECHA_HUMAN	Trifunctional enzyme subunit alpha, mitochondrial	69.25	69.26	84.14	49	1.28699	0.00313212	1.11981	0.0500421	19.97	20.02	33.94	13	1.1991	0.409241	1.28305	0.309315	33.82	33.84	47.31	20	0.74829	0.0307481	0.664468	0.00152272	12.71	12.71	40.37	8	0.862627	0.40451	0.838316	0.308758
255	P55084	ECHB_HUMAN	Trifunctional enzyme subunit beta, mitochondrial	40.99	40.99	88.82	29	1.01158	0.919905	0.862885	0.0892159	16.09	16.1	30.17	8	0.714976	0.237117	0.969975	0.903821	11.13	11.31	41.98	10	0.882674	0.587688	0.868832	0.157144	2.15	2.16	36.71	1	0.945275	0.804591	0.822129	0.0926604
256	Q9Y3I0	RTCB_HUMAN	tRNA-splicing ligase RtcB homolog	33.3	33.32	81.19	24	1.14411	0.150796	1.12011	0.202799	6.27	6.34	21.98	7	0.73965	0.364713	0.801575	0.284344	23.72	23.75	44.16	13	0.86782	0.319922	0.8739	0.657822	4.14	4.14	40.4	4	1.06884	0.712871	1.0038	0.971769
257	Q9NYL9	TMOD3_HUMAN	Tropomodulin-3	9.07	9.16	80.68	6	1.11566	0.675516	1.156	0.52718	4	4	15.06	2	0.906992	0.812788	1.03087	0.921551	10	10	23.58	6	0.994942	0.96614	1.09472	0.33247	4.14	4.14	27.56	3	0.800771	0.30759	0.833727	0.761443
258	P68363	TBA1B_HUMAN	Tubulin alpha-1B chain	25.1	25.31	75.39	38	1.6409	0.0552656	1.27285	0.148799	36.32	36.36	48.56	57	1.16127	0.471339	1.49546	0.398886	39.04	39.05	65.41	80	1.14061	0.326573	1.12146	0.461227	33.97	33.97	61.86	28	1.80662	0.430235	1.88723	0.334669
259	P07437	TBB5_HUMAN	Tubulin beta chain	40.5	40.51	78.83	68	1.42081	0.0618155	1.17083	0.409722	63.39	63.42	68.02	89	0.835066	0.733282	1.33598	0.537796	6.47	52.94	70.95	119	1.21289	0.327599	1.13461	0.552044	46.78	46.78	71.85	48	1.42693	0.365216	1.97702	0.114478
260	Q9BUF5	TBB6_HUMAN	Tubulin beta-6 chain	18.06	32.1	74.89	37	1.63172	0.0128533	1.44299	0.0152951	17.82	26.44	56.05	28	1.27322	0.272882	1.81167	0.0121679	19.02	37.38	60.31	54	1.19059	0.191471	1.12939	0.425239	16.53	29.51	62.11	24	0.988342	0.942228	1.20104	0.475731
261	P09936	UCHL1_HUMAN	Ubiquitin carboxyl-terminal hydrolase isozyme L1	14.25	14.27	89.24	12	1.11641	0.473307	0.749375	0.0639824	10.98	11.16	57.4	15	0.910667	0.621872	1.24591	0.19817	9.92	10	51.57	8	0.702077	0.0512192	0.671129	0.034469	9.21	9.21	58.3	6	1.28926	0.026146	1.04162	0.714664
262	P22314	UBA1_HUMAN	Ubiquitin-like modifier-activating enzyme 1	12.55	12.62	71.64	8	1.36977	0.460122	0.945054	0.871998	18.32	18.35	26.47	13	1.11351	0.470155	1.16007	0.469693	45.57	45.58	38.47	35	1.06517	0.425019	0.923061	0.472436	24.56	24.56	41.4	15	1.21884	0.0772297	1.42998	0.0113028
263	Q9Y224	CN166_HUMAN	UPF0568 protein C14orf166	12.02	12.02	98.36	9	1.02406	0.927872	0.913552	0.781232	6.11	6.12	26.23	3	2.46435	0.071043	0.99978	0.99861	12.04	12.04	40.57	7	0.958314	0.813449	0.731436	0.0723069	11.69	11.69	62.3	9	1.35419	0.2709	1.28438	0.451825
264	O75396	SC22B_HUMAN	Vesicle-trafficking protein SEC22b	19.83	19.86	91.63	23	1.46698	0.156554	1.23083	0.223332	8.18	8.2	43.72	5	0.875476	0.802613	0.813518	0.750446	10	10	39.07	7	0.783961	0.915426	0.799163	0.519031	4.44	4.44	28.37	3	1.07424	0.838041	1.83987	0.272043
265	Q00341	VIGLN_HUMAN	Vigilin	80.9	81.11	91.09	56	1.42664	8.02e-05	1.84672	4.6e-09	18.56	18.58	21.53	10	1.17786	0.16052	1.19777	0.365787	46.85	46.87	35.17	29	1.05181	0.513982	1.10752	0.407964	18.73	18.73	44.64	12	0.806389	0.0544809	0.930108	0.606321
266	P08670	VIME_HUMAN	Vimentin	210.42	210.52	99.79	583	1.04312	0.685722	1.2119	0.0139279	135.72	135.72	84.98	288	1.8532	0.0024744	1.22255	0.231946	118.36	120.36	85.84	315	0.783386	0.00664536	0.819703	0.0863575	116.11	116.11	87.55	156	2.34287	1.41254e-16	2.22909	7.90549e-15
267	P18206	VINC_HUMAN	Vinculin	54.43	54.45	91.01	33	1.12391	0.202282	1.08679	0.259468	28.21	28.21	31.04	19	0.684662	0.0286716	1.05645	0.72888	40.29	40.29	36.95	28	0.901595	0.588064	0.890366	0.689384	32.44	32.44	56.44	21	1.08348	0.517135	1.18663	0.27863
268	O75083	WDR1_HUMAN	WD repeat-containing protein 1	17.1	17.29	72.77	10	1.56281	0.00531553	1.31802	0.0531497	14.79	14.89	38.78	11	1.41652	0.215881	1.54954	0.0502709	23.65	23.69	37.62	25	0.951598	0.689716	1.06231	0.730379	10.93	10.93	36.14	6	1.47768	0.159276	1.19853	0.490087
269	Q15942	ZYX_HUMAN	Zyxin	8.41	8.45	46.68	5	1.17915	0.487442	1.17881	0.397829	10.33	10.41	31.82	11	1.49273	0.464177	0.924591	0.858802	19.48	19.51	42.83	15	1.36078	0.387813	1.0247	0.943112	12.22	12.22	43.88	6	1.65407	0.0429398	1.44473	0.147022
